# Supplementary material for: A connectivity-based test-retest dataset of multi-modal magnetic resonance imaging in young healthy adults
Source: Sci Data. 2015 Oct 27;2:150056. doi: 10.1038/sdata.2015.56 (PMC4623457; doi:10.1038/sdata.2015.56)
Supplement: Supplementary file 1 [file sdata201556-isa1.zip]

Archive with 3 entries (3 files):
- i_Investigation.txt
- s_study_He.txt
- a_assay_He.txt
