# Supplementary material for: A connectivity-based test-retest dataset of multi-modal magnetic resonance imaging in young healthy adults
Source: Sci Data. 2015 Oct 27;2:150056. doi: 10.1038/sdata.2015.56 (PMC4623457; doi:10.1038/sdata.2015.56)
Supplement: Supplementary file 1 [file sdata201556-isa1.zip › a_assay_He.txt]

Sample Name	Protocol REF	Parameter Value[instrument]	Parameter Value[manufacturer]	Parameter Value[magnetic field strength]	Unit	Term Source REF	Term Accession Number	Parameter Value[coil type]	Parameter Value[number of coils]	Parameter Value[MRI assay]	Parameter Value[field of view]	Unit	Term Source REF	Term Accession Number	Parameter Value[matrix size]	Unit	Term Source REF	Term Accession Number	Parameter Value[voxel resolution]	Unit	Term Source REF	Term Accession Number	Parameter Value[repetition time]	Unit	Term Source REF	Term Accession Number	Parameter Value[echo time]	Unit	Term Source REF	Term Accession Number	Parameter Value[pulse sequence type]	Parameter Value[flip angle value]	Unit	Term Source REF	Term Accession Number	Parameter Value[inversion time]	Unit	Term Source REF	Term Accession Number	Parameter Value[band width]	Unit	Term Source REF	Term Accession Number	Assay Name	Raw Data File	Comment [Data Repository]	Comment [Data Record Accession]	Comment [Data Record Accession]
BNU_1_0025864	Magnetic Resonance Imaging	Siemens 3T TIM Trio	Siemens	3	tesla	UO	UO:0000228	head	12	3D MPRAGE sequence	256*256*192	millimeter	UO	UO:0000016	256*256*144	millimeter	UO	UO:0000016	1*1*1.33	millimeter	UO	UO:0000016	2530	millisecond	UO	UO:0000028	3.39	millisecond	UO	UO:0000028	3D MPRAGE sequence	7	degree	UO	UO:0000185	1100	millisecond	UO	UO:0000028	256	Hertz/pixel			BNU_1_0025864 anat	BNU_1_0025864_0025883.tar.gz	1000 Functional Connectomes Project International Neuroimaging Data-Sharing Initiative (FCP/INDI)	doi:10.15387/fcp_indi.corr.bnu1	http://dx.doi.org/10.15387/fcp_indi.corr.bnu1
BNU_1_0025865	Magnetic Resonance Imaging	Siemens 3T TIM Trio	Siemens	3	tesla	UO	UO:0000228	head	12	3D MPRAGE sequence	256*256*192	millimeter	UO	UO:0000016	256*256*144	millimeter	UO	UO:0000016	1*1*1.33	millimeter	UO	UO:0000016	2530	millisecond	UO	UO:0000028	3.39	millisecond	UO	UO:0000028	3D MPRAGE sequence	7	degree	UO	UO:0000185	1100	millisecond	UO	UO:0000028	256	Hertz/pixel			BNU_1_0025865 anat	BNU_1_0025864_0025883.tar.gz	1000 Functional Connectomes Project International Neuroimaging Data-Sharing Initiative (FCP/INDI)	doi:10.15387/fcp_indi.corr.bnu1	http://dx.doi.org/10.15387/fcp_indi.corr.bnu1
BNU_1_0025866	Magnetic Resonance Imaging	Siemens 3T TIM Trio	Siemens	3	tesla	UO	UO:0000228	head	12	3D MPRAGE sequence	256*256*192	millimeter	UO	UO:0000016	256*256*144	millimeter	UO	UO:0000016	1*1*1.33	millimeter	UO	UO:0000016	2530	millisecond	UO	UO:0000028	3.39	millisecond	UO	UO:0000028	3D MPRAGE sequence	7	degree	UO	UO:0000185	1100	millisecond	UO	UO:0000028	256	Hertz/pixel			BNU_1_0025866 anat	BNU_1_0025864_0025883.tar.gz	1000 Functional Connectomes Project International Neuroimaging Data-Sharing Initiative (FCP/INDI)	doi:10.15387/fcp_indi.corr.bnu1	http://dx.doi.org/10.15387/fcp_indi.corr.bnu1
BNU_1_0025867	Magnetic Resonance Imaging	Siemens 3T TIM Trio	Siemens	3	tesla	UO	UO:0000228	head	12	3D MPRAGE sequence	256*256*192	millimeter	UO	UO:0000016	256*256*144	millimeter	UO	UO:0000016	1*1*1.33	millimeter	UO	UO:0000016	2530	millisecond	UO	UO:0000028	3.39	millisecond	UO	UO:0000028	3D MPRAGE sequence	7	degree	UO	UO:0000185	1100	millisecond	UO	UO:0000028	256	Hertz/pixel			BNU_1_0025867 anat	BNU_1_0025864_0025883.tar.gz	1000 Functional Connectomes Project International Neuroimaging Data-Sharing Initiative (FCP/INDI)	doi:10.15387/fcp_indi.corr.bnu1	http://dx.doi.org/10.15387/fcp_indi.corr.bnu1
BNU_1_0025868	Magnetic Resonance Imaging	Siemens 3T TIM Trio	Siemens	3	tesla	UO	UO:0000228	head	12	3D MPRAGE sequence	256*256*192	millimeter	UO	UO:0000016	256*256*144	millimeter	UO	UO:0000016	1*1*1.33	millimeter	UO	UO:0000016	2530	millisecond	UO	UO:0000028	3.39	millisecond	UO	UO:0000028	3D MPRAGE sequence	7	degree	UO	UO:0000185	1100	millisecond	UO	UO:0000028	256	Hertz/pixel			BNU_1_0025868 anat	BNU_1_0025864_0025883.tar.gz	1000 Functional Connectomes Project International Neuroimaging Data-Sharing Initiative (FCP/INDI)	doi:10.15387/fcp_indi.corr.bnu1	http://dx.doi.org/10.15387/fcp_indi.corr.bnu1
BNU_1_0025869	Magnetic Resonance Imaging	Siemens 3T TIM Trio	Siemens	3	tesla	UO	UO:0000228	head	12	3D MPRAGE sequence	256*256*192	millimeter	UO	UO:0000016	256*256*144	millimeter	UO	UO:0000016	1*1*1.33	millimeter	UO	UO:0000016	2530	millisecond	UO	UO:0000028	3.39	millisecond	UO	UO:0000028	3D MPRAGE sequence	7	degree	UO	UO:0000185	1100	millisecond	UO	UO:0000028	256	Hertz/pixel			BNU_1_0025869 anat	BNU_1_0025864_0025883.tar.gz	1000 Functional Connectomes Project International Neuroimaging Data-Sharing Initiative (FCP/INDI)	doi:10.15387/fcp_indi.corr.bnu1	http://dx.doi.org/10.15387/fcp_indi.corr.bnu1
BNU_1_0025870	Magnetic Resonance Imaging	Siemens 3T TIM Trio	Siemens	3	tesla	UO	UO:0000228	head	12	3D MPRAGE sequence	256*256*192	millimeter	UO	UO:0000016	256*256*144	millimeter	UO	UO:0000016	1*1*1.33	millimeter	UO	UO:0000016	2530	millisecond	UO	UO:0000028	3.39	millisecond	UO	UO:0000028	3D MPRAGE sequence	7	degree	UO	UO:0000185	1100	millisecond	UO	UO:0000028	256	Hertz/pixel			BNU_1_0025870 anat	BNU_1_0025864_0025883.tar.gz	1000 Functional Connectomes Project International Neuroimaging Data-Sharing Initiative (FCP/INDI)	doi:10.15387/fcp_indi.corr.bnu1	http://dx.doi.org/10.15387/fcp_indi.corr.bnu1
BNU_1_0025871	Magnetic Resonance Imaging	Siemens 3T TIM Trio	Siemens	3	tesla	UO	UO:0000228	head	12	3D MPRAGE sequence	256*256*192	millimeter	UO	UO:0000016	256*256*144	millimeter	UO	UO:0000016	1*1*1.33	millimeter	UO	UO:0000016	2530	millisecond	UO	UO:0000028	3.39	millisecond	UO	UO:0000028	3D MPRAGE sequence	7	degree	UO	UO:0000185	1100	millisecond	UO	UO:0000028	256	Hertz/pixel			BNU_1_0025871 anat	BNU_1_0025864_0025883.tar.gz	1000 Functional Connectomes Project International Neuroimaging Data-Sharing Initiative (FCP/INDI)	doi:10.15387/fcp_indi.corr.bnu1	http://dx.doi.org/10.15387/fcp_indi.corr.bnu1
BNU_1_0025872	Magnetic Resonance Imaging	Siemens 3T TIM Trio	Siemens	3	tesla	UO	UO:0000228	head	12	3D MPRAGE sequence	256*256*192	millimeter	UO	UO:0000016	256*256*144	millimeter	UO	UO:0000016	1*1*1.33	millimeter	UO	UO:0000016	2530	millisecond	UO	UO:0000028	3.39	millisecond	UO	UO:0000028	3D MPRAGE sequence	7	degree	UO	UO:0000185	1100	millisecond	UO	UO:0000028	256	Hertz/pixel			BNU_1_0025872 anat	BNU_1_0025864_0025883.tar.gz	1000 Functional Connectomes Project International Neuroimaging Data-Sharing Initiative (FCP/INDI)	doi:10.15387/fcp_indi.corr.bnu1	http://dx.doi.org/10.15387/fcp_indi.corr.bnu1
BNU_1_0025873	Magnetic Resonance Imaging	Siemens 3T TIM Trio	Siemens	3	tesla	UO	UO:0000228	head	12	3D MPRAGE sequence	256*256*192	millimeter	UO	UO:0000016	256*256*144	millimeter	UO	UO:0000016	1*1*1.33	millimeter	UO	UO:0000016	2530	millisecond	UO	UO:0000028	3.39	millisecond	UO	UO:0000028	3D MPRAGE sequence	7	degree	UO	UO:0000185	1100	millisecond	UO	UO:0000028	256	Hertz/pixel			BNU_1_0025873 anat	BNU_1_0025864_0025883.tar.gz	1000 Functional Connectomes Project International Neuroimaging Data-Sharing Initiative (FCP/INDI)	doi:10.15387/fcp_indi.corr.bnu1	http://dx.doi.org/10.15387/fcp_indi.corr.bnu1
BNU_1_0025874	Magnetic Resonance Imaging	Siemens 3T TIM Trio	Siemens	3	tesla	UO	UO:0000228	head	12	3D MPRAGE sequence	256*256*192	millimeter	UO	UO:0000016	256*256*144	millimeter	UO	UO:0000016	1*1*1.33	millimeter	UO	UO:0000016	2530	millisecond	UO	UO:0000028	3.39	millisecond	UO	UO:0000028	3D MPRAGE sequence	7	degree	UO	UO:0000185	1100	millisecond	UO	UO:0000028	256	Hertz/pixel			BNU_1_0025874 anat	BNU_1_0025864_0025883.tar.gz	1000 Functional Connectomes Project International Neuroimaging Data-Sharing Initiative (FCP/INDI)	doi:10.15387/fcp_indi.corr.bnu1	http://dx.doi.org/10.15387/fcp_indi.corr.bnu1
BNU_1_0025875	Magnetic Resonance Imaging	Siemens 3T TIM Trio	Siemens	3	tesla	UO	UO:0000228	head	12	3D MPRAGE sequence	256*256*192	millimeter	UO	UO:0000016	256*256*144	millimeter	UO	UO:0000016	1*1*1.33	millimeter	UO	UO:0000016	2530	millisecond	UO	UO:0000028	3.39	millisecond	UO	UO:0000028	3D MPRAGE sequence	7	degree	UO	UO:0000185	1100	millisecond	UO	UO:0000028	256	Hertz/pixel			BNU_1_0025875 anat	BNU_1_0025864_0025883.tar.gz	1000 Functional Connectomes Project International Neuroimaging Data-Sharing Initiative (FCP/INDI)	doi:10.15387/fcp_indi.corr.bnu1	http://dx.doi.org/10.15387/fcp_indi.corr.bnu1
BNU_1_0025876	Magnetic Resonance Imaging	Siemens 3T TIM Trio	Siemens	3	tesla	UO	UO:0000228	head	12	3D MPRAGE sequence	256*256*192	millimeter	UO	UO:0000016	256*256*144	millimeter	UO	UO:0000016	1*1*1.33	millimeter	UO	UO:0000016	2530	millisecond	UO	UO:0000028	3.39	millisecond	UO	UO:0000028	3D MPRAGE sequence	7	degree	UO	UO:0000185	1100	millisecond	UO	UO:0000028	256	Hertz/pixel			BNU_1_0025876 anat	BNU_1_0025864_0025883.tar.gz	1000 Functional Connectomes Project International Neuroimaging Data-Sharing Initiative (FCP/INDI)	doi:10.15387/fcp_indi.corr.bnu1	http://dx.doi.org/10.15387/fcp_indi.corr.bnu1
BNU_1_0025877	Magnetic Resonance Imaging	Siemens 3T TIM Trio	Siemens	3	tesla	UO	UO:0000228	head	12	3D MPRAGE sequence	256*256*192	millimeter	UO	UO:0000016	256*256*144	millimeter	UO	UO:0000016	1*1*1.33	millimeter	UO	UO:0000016	2530	millisecond	UO	UO:0000028	3.39	millisecond	UO	UO:0000028	3D MPRAGE sequence	7	degree	UO	UO:0000185	1100	millisecond	UO	UO:0000028	256	Hertz/pixel			BNU_1_0025877 anat	BNU_1_0025864_0025883.tar.gz	1000 Functional Connectomes Project International Neuroimaging Data-Sharing Initiative (FCP/INDI)	doi:10.15387/fcp_indi.corr.bnu1	http://dx.doi.org/10.15387/fcp_indi.corr.bnu1
BNU_1_0025878	Magnetic Resonance Imaging	Siemens 3T TIM Trio	Siemens	3	tesla	UO	UO:0000228	head	12	3D MPRAGE sequence	256*256*192	millimeter	UO	UO:0000016	256*256*144	millimeter	UO	UO:0000016	1*1*1.33	millimeter	UO	UO:0000016	2530	millisecond	UO	UO:0000028	3.39	millisecond	UO	UO:0000028	3D MPRAGE sequence	7	degree	UO	UO:0000185	1100	millisecond	UO	UO:0000028	256	Hertz/pixel			BNU_1_0025878 anat	BNU_1_0025864_0025883.tar.gz	1000 Functional Connectomes Project International Neuroimaging Data-Sharing Initiative (FCP/INDI)	doi:10.15387/fcp_indi.corr.bnu1	http://dx.doi.org/10.15387/fcp_indi.corr.bnu1
BNU_1_0025879	Magnetic Resonance Imaging	Siemens 3T TIM Trio	Siemens	3	tesla	UO	UO:0000228	head	12	3D MPRAGE sequence	256*256*192	millimeter	UO	UO:0000016	256*256*144	millimeter	UO	UO:0000016	1*1*1.33	millimeter	UO	UO:0000016	2530	millisecond	UO	UO:0000028	3.39	millisecond	UO	UO:0000028	3D MPRAGE sequence	7	degree	UO	UO:0000185	1100	millisecond	UO	UO:0000028	256	Hertz/pixel			BNU_1_0025879 anat	BNU_1_0025864_0025883.tar.gz	1000 Functional Connectomes Project International Neuroimaging Data-Sharing Initiative (FCP/INDI)	doi:10.15387/fcp_indi.corr.bnu1	http://dx.doi.org/10.15387/fcp_indi.corr.bnu1
BNU_1_0025880	Magnetic Resonance Imaging	Siemens 3T TIM Trio	Siemens	3	tesla	UO	UO:0000228	head	12	3D MPRAGE sequence	256*256*192	millimeter	UO	UO:0000016	256*256*144	millimeter	UO	UO:0000016	1*1*1.33	millimeter	UO	UO:0000016	2530	millisecond	UO	UO:0000028	3.39	millisecond	UO	UO:0000028	3D MPRAGE sequence	7	degree	UO	UO:0000185	1100	millisecond	UO	UO:0000028	256	Hertz/pixel			BNU_1_0025880 anat	BNU_1_0025864_0025883.tar.gz	1000 Functional Connectomes Project International Neuroimaging Data-Sharing Initiative (FCP/INDI)	doi:10.15387/fcp_indi.corr.bnu1	http://dx.doi.org/10.15387/fcp_indi.corr.bnu1
BNU_1_0025881	Magnetic Resonance Imaging	Siemens 3T TIM Trio	Siemens	3	tesla	UO	UO:0000228	head	12	3D MPRAGE sequence	256*256*192	millimeter	UO	UO:0000016	256*256*144	millimeter	UO	UO:0000016	1*1*1.33	millimeter	UO	UO:0000016	2530	millisecond	UO	UO:0000028	3.39	millisecond	UO	UO:0000028	3D MPRAGE sequence	7	degree	UO	UO:0000185	1100	millisecond	UO	UO:0000028	256	Hertz/pixel			BNU_1_0025881 anat	BNU_1_0025864_0025883.tar.gz	1000 Functional Connectomes Project International Neuroimaging Data-Sharing Initiative (FCP/INDI)	doi:10.15387/fcp_indi.corr.bnu1	http://dx.doi.org/10.15387/fcp_indi.corr.bnu1
BNU_1_0025882	Magnetic Resonance Imaging	Siemens 3T TIM Trio	Siemens	3	tesla	UO	UO:0000228	head	12	3D MPRAGE sequence	256*256*192	millimeter	UO	UO:0000016	256*256*144	millimeter	UO	UO:0000016	1*1*1.33	millimeter	UO	UO:0000016	2530	millisecond	UO	UO:0000028	3.39	millisecond	UO	UO:0000028	3D MPRAGE sequence	7	degree	UO	UO:0000185	1100	millisecond	UO	UO:0000028	256	Hertz/pixel			BNU_1_0025882 anat	BNU_1_0025864_0025883.tar.gz	1000 Functional Connectomes Project International Neuroimaging Data-Sharing Initiative (FCP/INDI)	doi:10.15387/fcp_indi.corr.bnu1	http://dx.doi.org/10.15387/fcp_indi.corr.bnu1
BNU_1_0025883	Magnetic Resonance Imaging	Siemens 3T TIM Trio	Siemens	3	tesla	UO	UO:0000228	head	12	3D MPRAGE sequence	256*256*192	millimeter	UO	UO:0000016	256*256*144	millimeter	UO	UO:0000016	1*1*1.33	millimeter	UO	UO:0000016	2530	millisecond	UO	UO:0000028	3.39	millisecond	UO	UO:0000028	3D MPRAGE sequence	7	degree	UO	UO:0000185	1100	millisecond	UO	UO:0000028	256	Hertz/pixel			BNU_1_0025883 anat	BNU_1_0025864_0025883.tar.gz	1000 Functional Connectomes Project International Neuroimaging Data-Sharing Initiative (FCP/INDI)	doi:10.15387/fcp_indi.corr.bnu1	http://dx.doi.org/10.15387/fcp_indi.corr.bnu1
BNU_1_0025884	Magnetic Resonance Imaging	Siemens 3T TIM Trio	Siemens	3	tesla	UO	UO:0000228	head	12	3D MPRAGE sequence	256*256*192	millimeter	UO	UO:0000016	256*256*144	millimeter	UO	UO:0000016	1*1*1.33	millimeter	UO	UO:0000016	2530	millisecond	UO	UO:0000028	3.39	millisecond	UO	UO:0000028	3D MPRAGE sequence	7	degree	UO	UO:0000185	1100	millisecond	UO	UO:0000028	256	Hertz/pixel			BNU_1_0025884 anat	BNU_1_0025884_0025903.tar.gz	1000 Functional Connectomes Project International Neuroimaging Data-Sharing Initiative (FCP/INDI)	doi:10.15387/fcp_indi.corr.bnu1	http://dx.doi.org/10.15387/fcp_indi.corr.bnu1
BNU_1_0025885	Magnetic Resonance Imaging	Siemens 3T TIM Trio	Siemens	3	tesla	UO	UO:0000228	head	12	3D MPRAGE sequence	256*256*192	millimeter	UO	UO:0000016	256*256*144	millimeter	UO	UO:0000016	1*1*1.33	millimeter	UO	UO:0000016	2530	millisecond	UO	UO:0000028	3.39	millisecond	UO	UO:0000028	3D MPRAGE sequence	7	degree	UO	UO:0000185	1100	millisecond	UO	UO:0000028	256	Hertz/pixel			BNU_1_0025885 anat	BNU_1_0025884_0025903.tar.gz	1000 Functional Connectomes Project International Neuroimaging Data-Sharing Initiative (FCP/INDI)	doi:10.15387/fcp_indi.corr.bnu1	http://dx.doi.org/10.15387/fcp_indi.corr.bnu1
BNU_1_0025886	Magnetic Resonance Imaging	Siemens 3T TIM Trio	Siemens	3	tesla	UO	UO:0000228	head	12	3D MPRAGE sequence	256*256*192	millimeter	UO	UO:0000016	256*256*144	millimeter	UO	UO:0000016	1*1*1.33	millimeter	UO	UO:0000016	2530	millisecond	UO	UO:0000028	3.39	millisecond	UO	UO:0000028	3D MPRAGE sequence	7	degree	UO	UO:0000185	1100	millisecond	UO	UO:0000028	256	Hertz/pixel			BNU_1_0025886 anat	BNU_1_0025884_0025903.tar.gz	1000 Functional Connectomes Project International Neuroimaging Data-Sharing Initiative (FCP/INDI)	doi:10.15387/fcp_indi.corr.bnu1	http://dx.doi.org/10.15387/fcp_indi.corr.bnu1
BNU_1_0025887	Magnetic Resonance Imaging	Siemens 3T TIM Trio	Siemens	3	tesla	UO	UO:0000228	head	12	3D MPRAGE sequence	256*256*192	millimeter	UO	UO:0000016	256*256*144	millimeter	UO	UO:0000016	1*1*1.33	millimeter	UO	UO:0000016	2530	millisecond	UO	UO:0000028	3.39	millisecond	UO	UO:0000028	3D MPRAGE sequence	7	degree	UO	UO:0000185	1100	millisecond	UO	UO:0000028	256	Hertz/pixel			BNU_1_0025887 anat	BNU_1_0025884_0025903.tar.gz	1000 Functional Connectomes Project International Neuroimaging Data-Sharing Initiative (FCP/INDI)	doi:10.15387/fcp_indi.corr.bnu1	http://dx.doi.org/10.15387/fcp_indi.corr.bnu1
BNU_1_0025888	Magnetic Resonance Imaging	Siemens 3T TIM Trio	Siemens	3	tesla	UO	UO:0000228	head	12	3D MPRAGE sequence	256*256*192	millimeter	UO	UO:0000016	256*256*144	millimeter	UO	UO:0000016	1*1*1.33	millimeter	UO	UO:0000016	2530	millisecond	UO	UO:0000028	3.39	millisecond	UO	UO:0000028	3D MPRAGE sequence	7	degree	UO	UO:0000185	1100	millisecond	UO	UO:0000028	256	Hertz/pixel			BNU_1_0025888 anat	BNU_1_0025884_0025903.tar.gz	1000 Functional Connectomes Project International Neuroimaging Data-Sharing Initiative (FCP/INDI)	doi:10.15387/fcp_indi.corr.bnu1	http://dx.doi.org/10.15387/fcp_indi.corr.bnu1
BNU_1_0025889	Magnetic Resonance Imaging	Siemens 3T TIM Trio	Siemens	3	tesla	UO	UO:0000228	head	12	3D MPRAGE sequence	256*256*192	millimeter	UO	UO:0000016	256*256*144	millimeter	UO	UO:0000016	1*1*1.33	millimeter	UO	UO:0000016	2530	millisecond	UO	UO:0000028	3.39	millisecond	UO	UO:0000028	3D MPRAGE sequence	7	degree	UO	UO:0000185	1100	millisecond	UO	UO:0000028	256	Hertz/pixel			BNU_1_0025889 anat	BNU_1_0025884_0025903.tar.gz	1000 Functional Connectomes Project International Neuroimaging Data-Sharing Initiative (FCP/INDI)	doi:10.15387/fcp_indi.corr.bnu1	http://dx.doi.org/10.15387/fcp_indi.corr.bnu1
BNU_1_0025890	Magnetic Resonance Imaging	Siemens 3T TIM Trio	Siemens	3	tesla	UO	UO:0000228	head	12	3D MPRAGE sequence	256*256*192	millimeter	UO	UO:0000016	256*256*144	millimeter	UO	UO:0000016	1*1*1.33	millimeter	UO	UO:0000016	2530	millisecond	UO	UO:0000028	3.39	millisecond	UO	UO:0000028	3D MPRAGE sequence	7	degree	UO	UO:0000185	1100	millisecond	UO	UO:0000028	256	Hertz/pixel			BNU_1_0025890 anat	BNU_1_0025884_0025903.tar.gz	1000 Functional Connectomes Project International Neuroimaging Data-Sharing Initiative (FCP/INDI)	doi:10.15387/fcp_indi.corr.bnu1	http://dx.doi.org/10.15387/fcp_indi.corr.bnu1
BNU_1_0025891	Magnetic Resonance Imaging	Siemens 3T TIM Trio	Siemens	3	tesla	UO	UO:0000228	head	12	3D MPRAGE sequence	256*256*192	millimeter	UO	UO:0000016	256*256*144	millimeter	UO	UO:0000016	1*1*1.33	millimeter	UO	UO:0000016	2530	millisecond	UO	UO:0000028	3.39	millisecond	UO	UO:0000028	3D MPRAGE sequence	7	degree	UO	UO:0000185	1100	millisecond	UO	UO:0000028	256	Hertz/pixel			BNU_1_0025891 anat	BNU_1_0025884_0025903.tar.gz	1000 Functional Connectomes Project International Neuroimaging Data-Sharing Initiative (FCP/INDI)	doi:10.15387/fcp_indi.corr.bnu1	http://dx.doi.org/10.15387/fcp_indi.corr.bnu1
BNU_1_0025892	Magnetic Resonance Imaging	Siemens 3T TIM Trio	Siemens	3	tesla	UO	UO:0000228	head	12	3D MPRAGE sequence	256*256*192	millimeter	UO	UO:0000016	256*256*144	millimeter	UO	UO:0000016	1*1*1.33	millimeter	UO	UO:0000016	2530	millisecond	UO	UO:0000028	3.39	millisecond	UO	UO:0000028	3D MPRAGE sequence	7	degree	UO	UO:0000185	1100	millisecond	UO	UO:0000028	256	Hertz/pixel			BNU_1_0025892 anat	BNU_1_0025884_0025903.tar.gz	1000 Functional Connectomes Project International Neuroimaging Data-Sharing Initiative (FCP/INDI)	doi:10.15387/fcp_indi.corr.bnu1	http://dx.doi.org/10.15387/fcp_indi.corr.bnu1
BNU_1_0025893	Magnetic Resonance Imaging	Siemens 3T TIM Trio	Siemens	3	tesla	UO	UO:0000228	head	12	3D MPRAGE sequence	256*256*192	millimeter	UO	UO:0000016	256*256*144	millimeter	UO	UO:0000016	1*1*1.33	millimeter	UO	UO:0000016	2530	millisecond	UO	UO:0000028	3.39	millisecond	UO	UO:0000028	3D MPRAGE sequence	7	degree	UO	UO:0000185	1100	millisecond	UO	UO:0000028	256	Hertz/pixel			BNU_1_0025893 anat	BNU_1_0025884_0025903.tar.gz	1000 Functional Connectomes Project International Neuroimaging Data-Sharing Initiative (FCP/INDI)	doi:10.15387/fcp_indi.corr.bnu1	http://dx.doi.org/10.15387/fcp_indi.corr.bnu1
BNU_1_0025894	Magnetic Resonance Imaging	Siemens 3T TIM Trio	Siemens	3	tesla	UO	UO:0000228	head	12	3D MPRAGE sequence	256*256*192	millimeter	UO	UO:0000016	256*256*144	millimeter	UO	UO:0000016	1*1*1.33	millimeter	UO	UO:0000016	2530	millisecond	UO	UO:0000028	3.39	millisecond	UO	UO:0000028	3D MPRAGE sequence	7	degree	UO	UO:0000185	1100	millisecond	UO	UO:0000028	256	Hertz/pixel			BNU_1_0025894 anat	BNU_1_0025884_0025903.tar.gz	1000 Functional Connectomes Project International Neuroimaging Data-Sharing Initiative (FCP/INDI)	doi:10.15387/fcp_indi.corr.bnu1	http://dx.doi.org/10.15387/fcp_indi.corr.bnu1
BNU_1_0025895	Magnetic Resonance Imaging	Siemens 3T TIM Trio	Siemens	3	tesla	UO	UO:0000228	head	12	3D MPRAGE sequence	256*256*192	millimeter	UO	UO:0000016	256*256*144	millimeter	UO	UO:0000016	1*1*1.33	millimeter	UO	UO:0000016	2530	millisecond	UO	UO:0000028	3.39	millisecond	UO	UO:0000028	3D MPRAGE sequence	7	degree	UO	UO:0000185	1100	millisecond	UO	UO:0000028	256	Hertz/pixel			BNU_1_0025895 anat	BNU_1_0025884_0025903.tar.gz	1000 Functional Connectomes Project International Neuroimaging Data-Sharing Initiative (FCP/INDI)	doi:10.15387/fcp_indi.corr.bnu1	http://dx.doi.org/10.15387/fcp_indi.corr.bnu1
BNU_1_0025896	Magnetic Resonance Imaging	Siemens 3T TIM Trio	Siemens	3	tesla	UO	UO:0000228	head	12	3D MPRAGE sequence	256*256*192	millimeter	UO	UO:0000016	256*256*144	millimeter	UO	UO:0000016	1*1*1.33	millimeter	UO	UO:0000016	2530	millisecond	UO	UO:0000028	3.39	millisecond	UO	UO:0000028	3D MPRAGE sequence	7	degree	UO	UO:0000185	1100	millisecond	UO	UO:0000028	256	Hertz/pixel			BNU_1_0025896 anat	BNU_1_0025884_0025903.tar.gz	1000 Functional Connectomes Project International Neuroimaging Data-Sharing Initiative (FCP/INDI)	doi:10.15387/fcp_indi.corr.bnu1	http://dx.doi.org/10.15387/fcp_indi.corr.bnu1
BNU_1_0025897	Magnetic Resonance Imaging	Siemens 3T TIM Trio	Siemens	3	tesla	UO	UO:0000228	head	12	3D MPRAGE sequence	256*256*192	millimeter	UO	UO:0000016	256*256*144	millimeter	UO	UO:0000016	1*1*1.33	millimeter	UO	UO:0000016	2530	millisecond	UO	UO:0000028	3.39	millisecond	UO	UO:0000028	3D MPRAGE sequence	7	degree	UO	UO:0000185	1100	millisecond	UO	UO:0000028	256	Hertz/pixel			BNU_1_0025897 anat	BNU_1_0025884_0025903.tar.gz	1000 Functional Connectomes Project International Neuroimaging Data-Sharing Initiative (FCP/INDI)	doi:10.15387/fcp_indi.corr.bnu1	http://dx.doi.org/10.15387/fcp_indi.corr.bnu1
BNU_1_0025898	Magnetic Resonance Imaging	Siemens 3T TIM Trio	Siemens	3	tesla	UO	UO:0000228	head	12	3D MPRAGE sequence	256*256*192	millimeter	UO	UO:0000016	256*256*144	millimeter	UO	UO:0000016	1*1*1.33	millimeter	UO	UO:0000016	2530	millisecond	UO	UO:0000028	3.39	millisecond	UO	UO:0000028	3D MPRAGE sequence	7	degree	UO	UO:0000185	1100	millisecond	UO	UO:0000028	256	Hertz/pixel			BNU_1_0025898 anat	BNU_1_0025884_0025903.tar.gz	1000 Functional Connectomes Project International Neuroimaging Data-Sharing Initiative (FCP/INDI)	doi:10.15387/fcp_indi.corr.bnu1	http://dx.doi.org/10.15387/fcp_indi.corr.bnu1
BNU_1_0025899	Magnetic Resonance Imaging	Siemens 3T TIM Trio	Siemens	3	tesla	UO	UO:0000228	head	12	3D MPRAGE sequence	256*256*192	millimeter	UO	UO:0000016	256*256*144	millimeter	UO	UO:0000016	1*1*1.33	millimeter	UO	UO:0000016	2530	millisecond	UO	UO:0000028	3.39	millisecond	UO	UO:0000028	3D MPRAGE sequence	7	degree	UO	UO:0000185	1100	millisecond	UO	UO:0000028	256	Hertz/pixel			BNU_1_0025899 anat	BNU_1_0025884_0025903.tar.gz	1000 Functional Connectomes Project International Neuroimaging Data-Sharing Initiative (FCP/INDI)	doi:10.15387/fcp_indi.corr.bnu1	http://dx.doi.org/10.15387/fcp_indi.corr.bnu1
BNU_1_0025900	Magnetic Resonance Imaging	Siemens 3T TIM Trio	Siemens	3	tesla	UO	UO:0000228	head	12	3D MPRAGE sequence	256*256*192	millimeter	UO	UO:0000016	256*256*144	millimeter	UO	UO:0000016	1*1*1.33	millimeter	UO	UO:0000016	2530	millisecond	UO	UO:0000028	3.39	millisecond	UO	UO:0000028	3D MPRAGE sequence	7	degree	UO	UO:0000185	1100	millisecond	UO	UO:0000028	256	Hertz/pixel			BNU_1_0025900 anat	BNU_1_0025884_0025903.tar.gz	1000 Functional Connectomes Project International Neuroimaging Data-Sharing Initiative (FCP/INDI)	doi:10.15387/fcp_indi.corr.bnu1	http://dx.doi.org/10.15387/fcp_indi.corr.bnu1
BNU_1_0025901	Magnetic Resonance Imaging	Siemens 3T TIM Trio	Siemens	3	tesla	UO	UO:0000228	head	12	3D MPRAGE sequence	256*256*192	millimeter	UO	UO:0000016	256*256*144	millimeter	UO	UO:0000016	1*1*1.33	millimeter	UO	UO:0000016	2530	millisecond	UO	UO:0000028	3.39	millisecond	UO	UO:0000028	3D MPRAGE sequence	7	degree	UO	UO:0000185	1100	millisecond	UO	UO:0000028	256	Hertz/pixel			BNU_1_0025901 anat	BNU_1_0025884_0025903.tar.gz	1000 Functional Connectomes Project International Neuroimaging Data-Sharing Initiative (FCP/INDI)	doi:10.15387/fcp_indi.corr.bnu1	http://dx.doi.org/10.15387/fcp_indi.corr.bnu1
BNU_1_0025902	Magnetic Resonance Imaging	Siemens 3T TIM Trio	Siemens	3	tesla	UO	UO:0000228	head	12	3D MPRAGE sequence	256*256*192	millimeter	UO	UO:0000016	256*256*144	millimeter	UO	UO:0000016	1*1*1.33	millimeter	UO	UO:0000016	2530	millisecond	UO	UO:0000028	3.39	millisecond	UO	UO:0000028	3D MPRAGE sequence	7	degree	UO	UO:0000185	1100	millisecond	UO	UO:0000028	256	Hertz/pixel			BNU_1_0025902 anat	BNU_1_0025884_0025903.tar.gz	1000 Functional Connectomes Project International Neuroimaging Data-Sharing Initiative (FCP/INDI)	doi:10.15387/fcp_indi.corr.bnu1	http://dx.doi.org/10.15387/fcp_indi.corr.bnu1
BNU_1_0025903	Magnetic Resonance Imaging	Siemens 3T TIM Trio	Siemens	3	tesla	UO	UO:0000228	head	12	3D MPRAGE sequence	256*256*192	millimeter	UO	UO:0000016	256*256*144	millimeter	UO	UO:0000016	1*1*1.33	millimeter	UO	UO:0000016	2530	millisecond	UO	UO:0000028	3.39	millisecond	UO	UO:0000028	3D MPRAGE sequence	7	degree	UO	UO:0000185	1100	millisecond	UO	UO:0000028	256	Hertz/pixel			BNU_1_0025903 anat	BNU_1_0025884_0025903.tar.gz	1000 Functional Connectomes Project International Neuroimaging Data-Sharing Initiative (FCP/INDI)	doi:10.15387/fcp_indi.corr.bnu1	http://dx.doi.org/10.15387/fcp_indi.corr.bnu1
BNU_1_0025904	Magnetic Resonance Imaging	Siemens 3T TIM Trio	Siemens	3	tesla	UO	UO:0000228	head	12	3D MPRAGE sequence	256*256*192	millimeter	UO	UO:0000016	256*256*144	millimeter	UO	UO:0000016	1*1*1.33	millimeter	UO	UO:0000016	2530	millisecond	UO	UO:0000028	3.39	millisecond	UO	UO:0000028	3D MPRAGE sequence	7	degree	UO	UO:0000185	1100	millisecond	UO	UO:0000028	256	Hertz/pixel			BNU_1_0025904 anat	BNU_1_0025904_0025920.tar.gz	1000 Functional Connectomes Project International Neuroimaging Data-Sharing Initiative (FCP/INDI)	doi:10.15387/fcp_indi.corr.bnu1	http://dx.doi.org/10.15387/fcp_indi.corr.bnu1
BNU_1_0025905	Magnetic Resonance Imaging	Siemens 3T TIM Trio	Siemens	3	tesla	UO	UO:0000228	head	12	3D MPRAGE sequence	256*256*192	millimeter	UO	UO:0000016	256*256*144	millimeter	UO	UO:0000016	1*1*1.33	millimeter	UO	UO:0000016	2530	millisecond	UO	UO:0000028	3.39	millisecond	UO	UO:0000028	3D MPRAGE sequence	7	degree	UO	UO:0000185	1100	millisecond	UO	UO:0000028	256	Hertz/pixel			BNU_1_0025905 anat	BNU_1_0025904_0025920.tar.gz	1000 Functional Connectomes Project International Neuroimaging Data-Sharing Initiative (FCP/INDI)	doi:10.15387/fcp_indi.corr.bnu1	http://dx.doi.org/10.15387/fcp_indi.corr.bnu1
BNU_1_0025906	Magnetic Resonance Imaging	Siemens 3T TIM Trio	Siemens	3	tesla	UO	UO:0000228	head	12	3D MPRAGE sequence	256*256*192	millimeter	UO	UO:0000016	256*256*144	millimeter	UO	UO:0000016	1*1*1.33	millimeter	UO	UO:0000016	2530	millisecond	UO	UO:0000028	3.39	millisecond	UO	UO:0000028	3D MPRAGE sequence	7	degree	UO	UO:0000185	1100	millisecond	UO	UO:0000028	256	Hertz/pixel			BNU_1_0025906 anat	BNU_1_0025904_0025920.tar.gz	1000 Functional Connectomes Project International Neuroimaging Data-Sharing Initiative (FCP/INDI)	doi:10.15387/fcp_indi.corr.bnu1	http://dx.doi.org/10.15387/fcp_indi.corr.bnu1
BNU_1_0025907	Magnetic Resonance Imaging	Siemens 3T TIM Trio	Siemens	3	tesla	UO	UO:0000228	head	12	3D MPRAGE sequence	256*256*192	millimeter	UO	UO:0000016	256*256*144	millimeter	UO	UO:0000016	1*1*1.33	millimeter	UO	UO:0000016	2530	millisecond	UO	UO:0000028	3.39	millisecond	UO	UO:0000028	3D MPRAGE sequence	7	degree	UO	UO:0000185	1100	millisecond	UO	UO:0000028	256	Hertz/pixel			BNU_1_0025907 anat	BNU_1_0025904_0025920.tar.gz	1000 Functional Connectomes Project International Neuroimaging Data-Sharing Initiative (FCP/INDI)	doi:10.15387/fcp_indi.corr.bnu1	http://dx.doi.org/10.15387/fcp_indi.corr.bnu1
BNU_1_0025908	Magnetic Resonance Imaging	Siemens 3T TIM Trio	Siemens	3	tesla	UO	UO:0000228	head	12	3D MPRAGE sequence	256*256*192	millimeter	UO	UO:0000016	256*256*144	millimeter	UO	UO:0000016	1*1*1.33	millimeter	UO	UO:0000016	2530	millisecond	UO	UO:0000028	3.39	millisecond	UO	UO:0000028	3D MPRAGE sequence	7	degree	UO	UO:0000185	1100	millisecond	UO	UO:0000028	256	Hertz/pixel			BNU_1_0025908 anat	BNU_1_0025904_0025920.tar.gz	1000 Functional Connectomes Project International Neuroimaging Data-Sharing Initiative (FCP/INDI)	doi:10.15387/fcp_indi.corr.bnu1	http://dx.doi.org/10.15387/fcp_indi.corr.bnu1
BNU_1_0025909	Magnetic Resonance Imaging	Siemens 3T TIM Trio	Siemens	3	tesla	UO	UO:0000228	head	12	3D MPRAGE sequence	256*256*192	millimeter	UO	UO:0000016	256*256*144	millimeter	UO	UO:0000016	1*1*1.33	millimeter	UO	UO:0000016	2530	millisecond	UO	UO:0000028	3.39	millisecond	UO	UO:0000028	3D MPRAGE sequence	7	degree	UO	UO:0000185	1100	millisecond	UO	UO:0000028	256	Hertz/pixel			BNU_1_0025909 anat	BNU_1_0025904_0025920.tar.gz	1000 Functional Connectomes Project International Neuroimaging Data-Sharing Initiative (FCP/INDI)	doi:10.15387/fcp_indi.corr.bnu1	http://dx.doi.org/10.15387/fcp_indi.corr.bnu1
BNU_1_0025910	Magnetic Resonance Imaging	Siemens 3T TIM Trio	Siemens	3	tesla	UO	UO:0000228	head	12	3D MPRAGE sequence	256*256*192	millimeter	UO	UO:0000016	256*256*144	millimeter	UO	UO:0000016	1*1*1.33	millimeter	UO	UO:0000016	2530	millisecond	UO	UO:0000028	3.39	millisecond	UO	UO:0000028	3D MPRAGE sequence	7	degree	UO	UO:0000185	1100	millisecond	UO	UO:0000028	256	Hertz/pixel			BNU_1_0025910 anat	BNU_1_0025904_0025920.tar.gz	1000 Functional Connectomes Project International Neuroimaging Data-Sharing Initiative (FCP/INDI)	doi:10.15387/fcp_indi.corr.bnu1	http://dx.doi.org/10.15387/fcp_indi.corr.bnu1
BNU_1_0025911	Magnetic Resonance Imaging	Siemens 3T TIM Trio	Siemens	3	tesla	UO	UO:0000228	head	12	3D MPRAGE sequence	256*256*192	millimeter	UO	UO:0000016	256*256*144	millimeter	UO	UO:0000016	1*1*1.33	millimeter	UO	UO:0000016	2530	millisecond	UO	UO:0000028	3.39	millisecond	UO	UO:0000028	3D MPRAGE sequence	7	degree	UO	UO:0000185	1100	millisecond	UO	UO:0000028	256	Hertz/pixel			BNU_1_0025911 anat	BNU_1_0025904_0025920.tar.gz	1000 Functional Connectomes Project International Neuroimaging Data-Sharing Initiative (FCP/INDI)	doi:10.15387/fcp_indi.corr.bnu1	http://dx.doi.org/10.15387/fcp_indi.corr.bnu1
BNU_1_0025912	Magnetic Resonance Imaging	Siemens 3T TIM Trio	Siemens	3	tesla	UO	UO:0000228	head	12	3D MPRAGE sequence	256*256*192	millimeter	UO	UO:0000016	256*256*144	millimeter	UO	UO:0000016	1*1*1.33	millimeter	UO	UO:0000016	2530	millisecond	UO	UO:0000028	3.39	millisecond	UO	UO:0000028	3D MPRAGE sequence	7	degree	UO	UO:0000185	1100	millisecond	UO	UO:0000028	256	Hertz/pixel			BNU_1_0025912 anat	BNU_1_0025904_0025920.tar.gz	1000 Functional Connectomes Project International Neuroimaging Data-Sharing Initiative (FCP/INDI)	doi:10.15387/fcp_indi.corr.bnu1	http://dx.doi.org/10.15387/fcp_indi.corr.bnu1
BNU_1_0025913	Magnetic Resonance Imaging	Siemens 3T TIM Trio	Siemens	3	tesla	UO	UO:0000228	head	12	3D MPRAGE sequence	256*256*192	millimeter	UO	UO:0000016	256*256*144	millimeter	UO	UO:0000016	1*1*1.33	millimeter	UO	UO:0000016	2530	millisecond	UO	UO:0000028	3.39	millisecond	UO	UO:0000028	3D MPRAGE sequence	7	degree	UO	UO:0000185	1100	millisecond	UO	UO:0000028	256	Hertz/pixel			BNU_1_0025913 anat	BNU_1_0025904_0025920.tar.gz	1000 Functional Connectomes Project International Neuroimaging Data-Sharing Initiative (FCP/INDI)	doi:10.15387/fcp_indi.corr.bnu1	http://dx.doi.org/10.15387/fcp_indi.corr.bnu1
BNU_1_0025914	Magnetic Resonance Imaging	Siemens 3T TIM Trio	Siemens	3	tesla	UO	UO:0000228	head	12	3D MPRAGE sequence	256*256*192	millimeter	UO	UO:0000016	256*256*144	millimeter	UO	UO:0000016	1*1*1.33	millimeter	UO	UO:0000016	2530	millisecond	UO	UO:0000028	3.39	millisecond	UO	UO:0000028	3D MPRAGE sequence	7	degree	UO	UO:0000185	1100	millisecond	UO	UO:0000028	256	Hertz/pixel			BNU_1_0025914 anat	BNU_1_0025904_0025920.tar.gz	1000 Functional Connectomes Project International Neuroimaging Data-Sharing Initiative (FCP/INDI)	doi:10.15387/fcp_indi.corr.bnu1	http://dx.doi.org/10.15387/fcp_indi.corr.bnu1
BNU_1_0025915	Magnetic Resonance Imaging	Siemens 3T TIM Trio	Siemens	3	tesla	UO	UO:0000228	head	12	3D MPRAGE sequence	256*256*192	millimeter	UO	UO:0000016	256*256*144	millimeter	UO	UO:0000016	1*1*1.33	millimeter	UO	UO:0000016	2530	millisecond	UO	UO:0000028	3.39	millisecond	UO	UO:0000028	3D MPRAGE sequence	7	degree	UO	UO:0000185	1100	millisecond	UO	UO:0000028	256	Hertz/pixel			BNU_1_0025915 anat	BNU_1_0025904_0025920.tar.gz	1000 Functional Connectomes Project International Neuroimaging Data-Sharing Initiative (FCP/INDI)	doi:10.15387/fcp_indi.corr.bnu1	http://dx.doi.org/10.15387/fcp_indi.corr.bnu1
BNU_1_0025916	Magnetic Resonance Imaging	Siemens 3T TIM Trio	Siemens	3	tesla	UO	UO:0000228	head	12	3D MPRAGE sequence	256*256*192	millimeter	UO	UO:0000016	256*256*144	millimeter	UO	UO:0000016	1*1*1.33	millimeter	UO	UO:0000016	2530	millisecond	UO	UO:0000028	3.39	millisecond	UO	UO:0000028	3D MPRAGE sequence	7	degree	UO	UO:0000185	1100	millisecond	UO	UO:0000028	256	Hertz/pixel			BNU_1_0025916 anat	BNU_1_0025904_0025920.tar.gz	1000 Functional Connectomes Project International Neuroimaging Data-Sharing Initiative (FCP/INDI)	doi:10.15387/fcp_indi.corr.bnu1	http://dx.doi.org/10.15387/fcp_indi.corr.bnu1
BNU_1_0025917	Magnetic Resonance Imaging	Siemens 3T TIM Trio	Siemens	3	tesla	UO	UO:0000228	head	12	3D MPRAGE sequence	256*256*192	millimeter	UO	UO:0000016	256*256*144	millimeter	UO	UO:0000016	1*1*1.33	millimeter	UO	UO:0000016	2530	millisecond	UO	UO:0000028	3.39	millisecond	UO	UO:0000028	3D MPRAGE sequence	7	degree	UO	UO:0000185	1100	millisecond	UO	UO:0000028	256	Hertz/pixel			BNU_1_0025917 anat	BNU_1_0025904_0025920.tar.gz	1000 Functional Connectomes Project International Neuroimaging Data-Sharing Initiative (FCP/INDI)	doi:10.15387/fcp_indi.corr.bnu1	http://dx.doi.org/10.15387/fcp_indi.corr.bnu1
BNU_1_0025918	Magnetic Resonance Imaging	Siemens 3T TIM Trio	Siemens	3	tesla	UO	UO:0000228	head	12	3D MPRAGE sequence	256*256*192	millimeter	UO	UO:0000016	256*256*144	millimeter	UO	UO:0000016	1*1*1.33	millimeter	UO	UO:0000016	2530	millisecond	UO	UO:0000028	3.39	millisecond	UO	UO:0000028	3D MPRAGE sequence	7	degree	UO	UO:0000185	1100	millisecond	UO	UO:0000028	256	Hertz/pixel			BNU_1_0025918 anat	BNU_1_0025904_0025920.tar.gz	1000 Functional Connectomes Project International Neuroimaging Data-Sharing Initiative (FCP/INDI)	doi:10.15387/fcp_indi.corr.bnu1	http://dx.doi.org/10.15387/fcp_indi.corr.bnu1
BNU_1_0025919	Magnetic Resonance Imaging	Siemens 3T TIM Trio	Siemens	3	tesla	UO	UO:0000228	head	12	3D MPRAGE sequence	256*256*192	millimeter	UO	UO:0000016	256*256*144	millimeter	UO	UO:0000016	1*1*1.33	millimeter	UO	UO:0000016	2530	millisecond	UO	UO:0000028	3.39	millisecond	UO	UO:0000028	3D MPRAGE sequence	7	degree	UO	UO:0000185	1100	millisecond	UO	UO:0000028	256	Hertz/pixel			BNU_1_0025919 anat	BNU_1_0025904_0025920.tar.gz	1000 Functional Connectomes Project International Neuroimaging Data-Sharing Initiative (FCP/INDI)	doi:10.15387/fcp_indi.corr.bnu1	http://dx.doi.org/10.15387/fcp_indi.corr.bnu1
BNU_1_0025920	Magnetic Resonance Imaging	Siemens 3T TIM Trio	Siemens	3	tesla	UO	UO:0000228	head	12	3D MPRAGE sequence	256*256*192	millimeter	UO	UO:0000016	256*256*144	millimeter	UO	UO:0000016	1*1*1.33	millimeter	UO	UO:0000016	2530	millisecond	UO	UO:0000028	3.39	millisecond	UO	UO:0000028	3D MPRAGE sequence	7	degree	UO	UO:0000185	1100	millisecond	UO	UO:0000028	256	Hertz/pixel			BNU_1_0025920 anat	BNU_1_0025904_0025920.tar.gz	1000 Functional Connectomes Project International Neuroimaging Data-Sharing Initiative (FCP/INDI)	doi:10.15387/fcp_indi.corr.bnu1	http://dx.doi.org/10.15387/fcp_indi.corr.bnu1
BNU_1_0025864	Magnetic Resonance Imaging	Siemens 3T TIM Trio	Siemens	3	tesla	UO	UO:0000228	head	12	single-shot twice-refocused spin-echo diffusion echo planar imaging sequence	282*282*136.4	millimeter	UO	UO:0000016	128*128*62	millimeter	UO	UO:0000016	2.2*2.2*2.2	millimeter	UO	UO:0000016	8000	millisecond	UO	UO:0000028	89	millisecond	UO	UO:0000028	echo planar imaging sequence									1562	Hertz/pixel			BNU_1_0025864 dti	BNU_1_0025864_0025883.tar.gz	1000 Functional Connectomes Project International Neuroimaging Data-Sharing Initiative (FCP/INDI)	doi:10.15387/fcp_indi.corr.bnu1	http://dx.doi.org/10.15387/fcp_indi.corr.bnu1
BNU_1_0025865	Magnetic Resonance Imaging	Siemens 3T TIM Trio	Siemens	3	tesla	UO	UO:0000228	head	12	single-shot twice-refocused spin-echo diffusion echo planar imaging sequence	282*282*136.4	millimeter	UO	UO:0000016	128*128*62	millimeter	UO	UO:0000016	2.2*2.2*2.2	millimeter	UO	UO:0000016	8000	millisecond	UO	UO:0000028	89	millisecond	UO	UO:0000028	echo planar imaging sequence									1562	Hertz/pixel			BNU_1_0025865 dti	BNU_1_0025864_0025883.tar.gz	1000 Functional Connectomes Project International Neuroimaging Data-Sharing Initiative (FCP/INDI)	doi:10.15387/fcp_indi.corr.bnu1	http://dx.doi.org/10.15387/fcp_indi.corr.bnu1
BNU_1_0025866	Magnetic Resonance Imaging	Siemens 3T TIM Trio	Siemens	3	tesla	UO	UO:0000228	head	12	single-shot twice-refocused spin-echo diffusion echo planar imaging sequence	282*282*136.4	millimeter	UO	UO:0000016	128*128*62	millimeter	UO	UO:0000016	2.2*2.2*2.2	millimeter	UO	UO:0000016	8000	millisecond	UO	UO:0000028	89	millisecond	UO	UO:0000028	echo planar imaging sequence									1562	Hertz/pixel			BNU_1_0025866 dti	BNU_1_0025864_0025883.tar.gz	1000 Functional Connectomes Project International Neuroimaging Data-Sharing Initiative (FCP/INDI)	doi:10.15387/fcp_indi.corr.bnu1	http://dx.doi.org/10.15387/fcp_indi.corr.bnu1
BNU_1_0025867	Magnetic Resonance Imaging	Siemens 3T TIM Trio	Siemens	3	tesla	UO	UO:0000228	head	12	single-shot twice-refocused spin-echo diffusion echo planar imaging sequence	282*282*136.4	millimeter	UO	UO:0000016	128*128*62	millimeter	UO	UO:0000016	2.2*2.2*2.2	millimeter	UO	UO:0000016	8000	millisecond	UO	UO:0000028	89	millisecond	UO	UO:0000028	echo planar imaging sequence									1562	Hertz/pixel			BNU_1_0025867 dti	BNU_1_0025864_0025883.tar.gz	1000 Functional Connectomes Project International Neuroimaging Data-Sharing Initiative (FCP/INDI)	doi:10.15387/fcp_indi.corr.bnu1	http://dx.doi.org/10.15387/fcp_indi.corr.bnu1
BNU_1_0025868	Magnetic Resonance Imaging	Siemens 3T TIM Trio	Siemens	3	tesla	UO	UO:0000228	head	12	single-shot twice-refocused spin-echo diffusion echo planar imaging sequence	282*282*136.4	millimeter	UO	UO:0000016	128*128*62	millimeter	UO	UO:0000016	2.2*2.2*2.2	millimeter	UO	UO:0000016	8000	millisecond	UO	UO:0000028	89	millisecond	UO	UO:0000028	echo planar imaging sequence									1562	Hertz/pixel			BNU_1_0025868 dti	BNU_1_0025864_0025883.tar.gz	1000 Functional Connectomes Project International Neuroimaging Data-Sharing Initiative (FCP/INDI)	doi:10.15387/fcp_indi.corr.bnu1	http://dx.doi.org/10.15387/fcp_indi.corr.bnu1
BNU_1_0025869	Magnetic Resonance Imaging	Siemens 3T TIM Trio	Siemens	3	tesla	UO	UO:0000228	head	12	single-shot twice-refocused spin-echo diffusion echo planar imaging sequence	282*282*136.4	millimeter	UO	UO:0000016	128*128*62	millimeter	UO	UO:0000016	2.2*2.2*2.2	millimeter	UO	UO:0000016	8000	millisecond	UO	UO:0000028	89	millisecond	UO	UO:0000028	echo planar imaging sequence									1562	Hertz/pixel			BNU_1_0025869 dti	BNU_1_0025864_0025883.tar.gz	1000 Functional Connectomes Project International Neuroimaging Data-Sharing Initiative (FCP/INDI)	doi:10.15387/fcp_indi.corr.bnu1	http://dx.doi.org/10.15387/fcp_indi.corr.bnu1
BNU_1_0025870	Magnetic Resonance Imaging	Siemens 3T TIM Trio	Siemens	3	tesla	UO	UO:0000228	head	12	single-shot twice-refocused spin-echo diffusion echo planar imaging sequence	282*282*136.4	millimeter	UO	UO:0000016	128*128*62	millimeter	UO	UO:0000016	2.2*2.2*2.2	millimeter	UO	UO:0000016	8000	millisecond	UO	UO:0000028	89	millisecond	UO	UO:0000028	echo planar imaging sequence									1562	Hertz/pixel			BNU_1_0025870 dti	BNU_1_0025864_0025883.tar.gz	1000 Functional Connectomes Project International Neuroimaging Data-Sharing Initiative (FCP/INDI)	doi:10.15387/fcp_indi.corr.bnu1	http://dx.doi.org/10.15387/fcp_indi.corr.bnu1
BNU_1_0025871	Magnetic Resonance Imaging	Siemens 3T TIM Trio	Siemens	3	tesla	UO	UO:0000228	head	12	single-shot twice-refocused spin-echo diffusion echo planar imaging sequence	282*282*136.4	millimeter	UO	UO:0000016	128*128*62	millimeter	UO	UO:0000016	2.2*2.2*2.2	millimeter	UO	UO:0000016	8000	millisecond	UO	UO:0000028	89	millisecond	UO	UO:0000028	echo planar imaging sequence									1562	Hertz/pixel			BNU_1_0025871 dti	BNU_1_0025864_0025883.tar.gz	1000 Functional Connectomes Project International Neuroimaging Data-Sharing Initiative (FCP/INDI)	doi:10.15387/fcp_indi.corr.bnu1	http://dx.doi.org/10.15387/fcp_indi.corr.bnu1
BNU_1_0025872	Magnetic Resonance Imaging	Siemens 3T TIM Trio	Siemens	3	tesla	UO	UO:0000228	head	12	single-shot twice-refocused spin-echo diffusion echo planar imaging sequence	282*282*136.4	millimeter	UO	UO:0000016	128*128*62	millimeter	UO	UO:0000016	2.2*2.2*2.2	millimeter	UO	UO:0000016	8000	millisecond	UO	UO:0000028	89	millisecond	UO	UO:0000028	echo planar imaging sequence									1562	Hertz/pixel			BNU_1_0025872 dti	BNU_1_0025864_0025883.tar.gz	1000 Functional Connectomes Project International Neuroimaging Data-Sharing Initiative (FCP/INDI)	doi:10.15387/fcp_indi.corr.bnu1	http://dx.doi.org/10.15387/fcp_indi.corr.bnu1
BNU_1_0025873	Magnetic Resonance Imaging	Siemens 3T TIM Trio	Siemens	3	tesla	UO	UO:0000228	head	12	single-shot twice-refocused spin-echo diffusion echo planar imaging sequence	282*282*136.4	millimeter	UO	UO:0000016	128*128*62	millimeter	UO	UO:0000016	2.2*2.2*2.2	millimeter	UO	UO:0000016	8000	millisecond	UO	UO:0000028	89	millisecond	UO	UO:0000028	echo planar imaging sequence									1562	Hertz/pixel			BNU_1_0025873 dti	BNU_1_0025864_0025883.tar.gz	1000 Functional Connectomes Project International Neuroimaging Data-Sharing Initiative (FCP/INDI)	doi:10.15387/fcp_indi.corr.bnu1	http://dx.doi.org/10.15387/fcp_indi.corr.bnu1
BNU_1_0025874	Magnetic Resonance Imaging	Siemens 3T TIM Trio	Siemens	3	tesla	UO	UO:0000228	head	12	single-shot twice-refocused spin-echo diffusion echo planar imaging sequence	282*282*136.4	millimeter	UO	UO:0000016	128*128*62	millimeter	UO	UO:0000016	2.2*2.2*2.2	millimeter	UO	UO:0000016	8000	millisecond	UO	UO:0000028	89	millisecond	UO	UO:0000028	echo planar imaging sequence									1562	Hertz/pixel			BNU_1_0025874 dti	BNU_1_0025864_0025883.tar.gz	1000 Functional Connectomes Project International Neuroimaging Data-Sharing Initiative (FCP/INDI)	doi:10.15387/fcp_indi.corr.bnu1	http://dx.doi.org/10.15387/fcp_indi.corr.bnu1
BNU_1_0025875	Magnetic Resonance Imaging	Siemens 3T TIM Trio	Siemens	3	tesla	UO	UO:0000228	head	12	single-shot twice-refocused spin-echo diffusion echo planar imaging sequence	282*282*136.4	millimeter	UO	UO:0000016	128*128*62	millimeter	UO	UO:0000016	2.2*2.2*2.2	millimeter	UO	UO:0000016	8000	millisecond	UO	UO:0000028	89	millisecond	UO	UO:0000028	echo planar imaging sequence									1562	Hertz/pixel			BNU_1_0025875 dti	BNU_1_0025864_0025883.tar.gz	1000 Functional Connectomes Project International Neuroimaging Data-Sharing Initiative (FCP/INDI)	doi:10.15387/fcp_indi.corr.bnu1	http://dx.doi.org/10.15387/fcp_indi.corr.bnu1
BNU_1_0025876	Magnetic Resonance Imaging	Siemens 3T TIM Trio	Siemens	3	tesla	UO	UO:0000228	head	12	single-shot twice-refocused spin-echo diffusion echo planar imaging sequence	282*282*136.4	millimeter	UO	UO:0000016	128*128*62	millimeter	UO	UO:0000016	2.2*2.2*2.2	millimeter	UO	UO:0000016	8000	millisecond	UO	UO:0000028	89	millisecond	UO	UO:0000028	echo planar imaging sequence									1562	Hertz/pixel			BNU_1_0025876 dti	BNU_1_0025864_0025883.tar.gz	1000 Functional Connectomes Project International Neuroimaging Data-Sharing Initiative (FCP/INDI)	doi:10.15387/fcp_indi.corr.bnu1	http://dx.doi.org/10.15387/fcp_indi.corr.bnu1
BNU_1_0025877	Magnetic Resonance Imaging	Siemens 3T TIM Trio	Siemens	3	tesla	UO	UO:0000228	head	12	single-shot twice-refocused spin-echo diffusion echo planar imaging sequence	282*282*136.4	millimeter	UO	UO:0000016	128*128*62	millimeter	UO	UO:0000016	2.2*2.2*2.2	millimeter	UO	UO:0000016	8000	millisecond	UO	UO:0000028	89	millisecond	UO	UO:0000028	echo planar imaging sequence									1562	Hertz/pixel			BNU_1_0025877 dti	BNU_1_0025864_0025883.tar.gz	1000 Functional Connectomes Project International Neuroimaging Data-Sharing Initiative (FCP/INDI)	doi:10.15387/fcp_indi.corr.bnu1	http://dx.doi.org/10.15387/fcp_indi.corr.bnu1
BNU_1_0025878	Magnetic Resonance Imaging	Siemens 3T TIM Trio	Siemens	3	tesla	UO	UO:0000228	head	12	single-shot twice-refocused spin-echo diffusion echo planar imaging sequence	282*282*136.4	millimeter	UO	UO:0000016	128*128*62	millimeter	UO	UO:0000016	2.2*2.2*2.2	millimeter	UO	UO:0000016	8000	millisecond	UO	UO:0000028	89	millisecond	UO	UO:0000028	echo planar imaging sequence									1562	Hertz/pixel			BNU_1_0025878 dti	BNU_1_0025864_0025883.tar.gz	1000 Functional Connectomes Project International Neuroimaging Data-Sharing Initiative (FCP/INDI)	doi:10.15387/fcp_indi.corr.bnu1	http://dx.doi.org/10.15387/fcp_indi.corr.bnu1
BNU_1_0025879	Magnetic Resonance Imaging	Siemens 3T TIM Trio	Siemens	3	tesla	UO	UO:0000228	head	12	single-shot twice-refocused spin-echo diffusion echo planar imaging sequence	282*282*136.4	millimeter	UO	UO:0000016	128*128*62	millimeter	UO	UO:0000016	2.2*2.2*2.2	millimeter	UO	UO:0000016	8000	millisecond	UO	UO:0000028	89	millisecond	UO	UO:0000028	echo planar imaging sequence									1562	Hertz/pixel			BNU_1_0025879 dti	BNU_1_0025864_0025883.tar.gz	1000 Functional Connectomes Project International Neuroimaging Data-Sharing Initiative (FCP/INDI)	doi:10.15387/fcp_indi.corr.bnu1	http://dx.doi.org/10.15387/fcp_indi.corr.bnu1
BNU_1_0025880	Magnetic Resonance Imaging	Siemens 3T TIM Trio	Siemens	3	tesla	UO	UO:0000228	head	12	single-shot twice-refocused spin-echo diffusion echo planar imaging sequence	282*282*136.4	millimeter	UO	UO:0000016	128*128*62	millimeter	UO	UO:0000016	2.2*2.2*2.2	millimeter	UO	UO:0000016	8000	millisecond	UO	UO:0000028	89	millisecond	UO	UO:0000028	echo planar imaging sequence									1562	Hertz/pixel			BNU_1_0025880 dti	BNU_1_0025864_0025883.tar.gz	1000 Functional Connectomes Project International Neuroimaging Data-Sharing Initiative (FCP/INDI)	doi:10.15387/fcp_indi.corr.bnu1	http://dx.doi.org/10.15387/fcp_indi.corr.bnu1
BNU_1_0025881	Magnetic Resonance Imaging	Siemens 3T TIM Trio	Siemens	3	tesla	UO	UO:0000228	head	12	single-shot twice-refocused spin-echo diffusion echo planar imaging sequence	282*282*136.4	millimeter	UO	UO:0000016	128*128*62	millimeter	UO	UO:0000016	2.2*2.2*2.2	millimeter	UO	UO:0000016	8000	millisecond	UO	UO:0000028	89	millisecond	UO	UO:0000028	echo planar imaging sequence									1562	Hertz/pixel			BNU_1_0025881 dti	BNU_1_0025864_0025883.tar.gz	1000 Functional Connectomes Project International Neuroimaging Data-Sharing Initiative (FCP/INDI)	doi:10.15387/fcp_indi.corr.bnu1	http://dx.doi.org/10.15387/fcp_indi.corr.bnu1
BNU_1_0025882	Magnetic Resonance Imaging	Siemens 3T TIM Trio	Siemens	3	tesla	UO	UO:0000228	head	12	single-shot twice-refocused spin-echo diffusion echo planar imaging sequence	282*282*136.4	millimeter	UO	UO:0000016	128*128*62	millimeter	UO	UO:0000016	2.2*2.2*2.2	millimeter	UO	UO:0000016	8000	millisecond	UO	UO:0000028	89	millisecond	UO	UO:0000028	echo planar imaging sequence									1562	Hertz/pixel			BNU_1_0025882 dti	BNU_1_0025864_0025883.tar.gz	1000 Functional Connectomes Project International Neuroimaging Data-Sharing Initiative (FCP/INDI)	doi:10.15387/fcp_indi.corr.bnu1	http://dx.doi.org/10.15387/fcp_indi.corr.bnu1
BNU_1_0025883	Magnetic Resonance Imaging	Siemens 3T TIM Trio	Siemens	3	tesla	UO	UO:0000228	head	12	single-shot twice-refocused spin-echo diffusion echo planar imaging sequence	282*282*136.4	millimeter	UO	UO:0000016	128*128*62	millimeter	UO	UO:0000016	2.2*2.2*2.2	millimeter	UO	UO:0000016	8000	millisecond	UO	UO:0000028	89	millisecond	UO	UO:0000028	echo planar imaging sequence									1562	Hertz/pixel			BNU_1_0025883 dti	BNU_1_0025864_0025883.tar.gz	1000 Functional Connectomes Project International Neuroimaging Data-Sharing Initiative (FCP/INDI)	doi:10.15387/fcp_indi.corr.bnu1	http://dx.doi.org/10.15387/fcp_indi.corr.bnu1
BNU_1_0025884	Magnetic Resonance Imaging	Siemens 3T TIM Trio	Siemens	3	tesla	UO	UO:0000228	head	12	single-shot twice-refocused spin-echo diffusion echo planar imaging sequence	282*282*136.4	millimeter	UO	UO:0000016	128*128*62	millimeter	UO	UO:0000016	2.2*2.2*2.2	millimeter	UO	UO:0000016	8000	millisecond	UO	UO:0000028	89	millisecond	UO	UO:0000028	echo planar imaging sequence									1562	Hertz/pixel			BNU_1_0025884 dti	BNU_1_0025884_0025903.tar.gz	1000 Functional Connectomes Project International Neuroimaging Data-Sharing Initiative (FCP/INDI)	doi:10.15387/fcp_indi.corr.bnu1	http://dx.doi.org/10.15387/fcp_indi.corr.bnu1
BNU_1_0025885	Magnetic Resonance Imaging	Siemens 3T TIM Trio	Siemens	3	tesla	UO	UO:0000228	head	12	single-shot twice-refocused spin-echo diffusion echo planar imaging sequence	282*282*136.4	millimeter	UO	UO:0000016	128*128*62	millimeter	UO	UO:0000016	2.2*2.2*2.2	millimeter	UO	UO:0000016	8000	millisecond	UO	UO:0000028	89	millisecond	UO	UO:0000028	echo planar imaging sequence									1562	Hertz/pixel			BNU_1_0025885 dti	BNU_1_0025884_0025903.tar.gz	1000 Functional Connectomes Project International Neuroimaging Data-Sharing Initiative (FCP/INDI)	doi:10.15387/fcp_indi.corr.bnu1	http://dx.doi.org/10.15387/fcp_indi.corr.bnu1
BNU_1_0025886	Magnetic Resonance Imaging	Siemens 3T TIM Trio	Siemens	3	tesla	UO	UO:0000228	head	12	single-shot twice-refocused spin-echo diffusion echo planar imaging sequence	282*282*136.4	millimeter	UO	UO:0000016	128*128*62	millimeter	UO	UO:0000016	2.2*2.2*2.2	millimeter	UO	UO:0000016	8000	millisecond	UO	UO:0000028	89	millisecond	UO	UO:0000028	echo planar imaging sequence									1562	Hertz/pixel			BNU_1_0025886 dti	BNU_1_0025884_0025903.tar.gz	1000 Functional Connectomes Project International Neuroimaging Data-Sharing Initiative (FCP/INDI)	doi:10.15387/fcp_indi.corr.bnu1	http://dx.doi.org/10.15387/fcp_indi.corr.bnu1
BNU_1_0025887	Magnetic Resonance Imaging	Siemens 3T TIM Trio	Siemens	3	tesla	UO	UO:0000228	head	12	single-shot twice-refocused spin-echo diffusion echo planar imaging sequence	282*282*136.4	millimeter	UO	UO:0000016	128*128*62	millimeter	UO	UO:0000016	2.2*2.2*2.2	millimeter	UO	UO:0000016	8000	millisecond	UO	UO:0000028	89	millisecond	UO	UO:0000028	echo planar imaging sequence									1562	Hertz/pixel			BNU_1_0025887 dti	BNU_1_0025884_0025903.tar.gz	1000 Functional Connectomes Project International Neuroimaging Data-Sharing Initiative (FCP/INDI)	doi:10.15387/fcp_indi.corr.bnu1	http://dx.doi.org/10.15387/fcp_indi.corr.bnu1
BNU_1_0025888	Magnetic Resonance Imaging	Siemens 3T TIM Trio	Siemens	3	tesla	UO	UO:0000228	head	12	single-shot twice-refocused spin-echo diffusion echo planar imaging sequence	282*282*136.4	millimeter	UO	UO:0000016	128*128*62	millimeter	UO	UO:0000016	2.2*2.2*2.2	millimeter	UO	UO:0000016	8000	millisecond	UO	UO:0000028	89	millisecond	UO	UO:0000028	echo planar imaging sequence									1562	Hertz/pixel			BNU_1_0025888 dti	BNU_1_0025884_0025903.tar.gz	1000 Functional Connectomes Project International Neuroimaging Data-Sharing Initiative (FCP/INDI)	doi:10.15387/fcp_indi.corr.bnu1	http://dx.doi.org/10.15387/fcp_indi.corr.bnu1
BNU_1_0025889	Magnetic Resonance Imaging	Siemens 3T TIM Trio	Siemens	3	tesla	UO	UO:0000228	head	12	single-shot twice-refocused spin-echo diffusion echo planar imaging sequence	282*282*136.4	millimeter	UO	UO:0000016	128*128*62	millimeter	UO	UO:0000016	2.2*2.2*2.2	millimeter	UO	UO:0000016	8000	millisecond	UO	UO:0000028	89	millisecond	UO	UO:0000028	echo planar imaging sequence									1562	Hertz/pixel			BNU_1_0025889 dti	BNU_1_0025884_0025903.tar.gz	1000 Functional Connectomes Project International Neuroimaging Data-Sharing Initiative (FCP/INDI)	doi:10.15387/fcp_indi.corr.bnu1	http://dx.doi.org/10.15387/fcp_indi.corr.bnu1
BNU_1_0025890	Magnetic Resonance Imaging	Siemens 3T TIM Trio	Siemens	3	tesla	UO	UO:0000228	head	12	single-shot twice-refocused spin-echo diffusion echo planar imaging sequence	282*282*136.4	millimeter	UO	UO:0000016	128*128*62	millimeter	UO	UO:0000016	2.2*2.2*2.2	millimeter	UO	UO:0000016	8000	millisecond	UO	UO:0000028	89	millisecond	UO	UO:0000028	echo planar imaging sequence									1562	Hertz/pixel			BNU_1_0025890 dti	BNU_1_0025884_0025903.tar.gz	1000 Functional Connectomes Project International Neuroimaging Data-Sharing Initiative (FCP/INDI)	doi:10.15387/fcp_indi.corr.bnu1	http://dx.doi.org/10.15387/fcp_indi.corr.bnu1
BNU_1_0025891	Magnetic Resonance Imaging	Siemens 3T TIM Trio	Siemens	3	tesla	UO	UO:0000228	head	12	single-shot twice-refocused spin-echo diffusion echo planar imaging sequence	282*282*136.4	millimeter	UO	UO:0000016	128*128*62	millimeter	UO	UO:0000016	2.2*2.2*2.2	millimeter	UO	UO:0000016	8000	millisecond	UO	UO:0000028	89	millisecond	UO	UO:0000028	echo planar imaging sequence									1562	Hertz/pixel			BNU_1_0025891 dti	BNU_1_0025884_0025903.tar.gz	1000 Functional Connectomes Project International Neuroimaging Data-Sharing Initiative (FCP/INDI)	doi:10.15387/fcp_indi.corr.bnu1	http://dx.doi.org/10.15387/fcp_indi.corr.bnu1
BNU_1_0025892	Magnetic Resonance Imaging	Siemens 3T TIM Trio	Siemens	3	tesla	UO	UO:0000228	head	12	single-shot twice-refocused spin-echo diffusion echo planar imaging sequence	282*282*136.4	millimeter	UO	UO:0000016	128*128*62	millimeter	UO	UO:0000016	2.2*2.2*2.2	millimeter	UO	UO:0000016	8000	millisecond	UO	UO:0000028	89	millisecond	UO	UO:0000028	echo planar imaging sequence									1562	Hertz/pixel			BNU_1_0025892 dti	BNU_1_0025884_0025903.tar.gz	1000 Functional Connectomes Project International Neuroimaging Data-Sharing Initiative (FCP/INDI)	doi:10.15387/fcp_indi.corr.bnu1	http://dx.doi.org/10.15387/fcp_indi.corr.bnu1
BNU_1_0025893	Magnetic Resonance Imaging	Siemens 3T TIM Trio	Siemens	3	tesla	UO	UO:0000228	head	12	single-shot twice-refocused spin-echo diffusion echo planar imaging sequence	282*282*136.4	millimeter	UO	UO:0000016	128*128*62	millimeter	UO	UO:0000016	2.2*2.2*2.2	millimeter	UO	UO:0000016	8000	millisecond	UO	UO:0000028	89	millisecond	UO	UO:0000028	echo planar imaging sequence									1562	Hertz/pixel			BNU_1_0025893 dti	BNU_1_0025884_0025903.tar.gz	1000 Functional Connectomes Project International Neuroimaging Data-Sharing Initiative (FCP/INDI)	doi:10.15387/fcp_indi.corr.bnu1	http://dx.doi.org/10.15387/fcp_indi.corr.bnu1
BNU_1_0025894	Magnetic Resonance Imaging	Siemens 3T TIM Trio	Siemens	3	tesla	UO	UO:0000228	head	12	single-shot twice-refocused spin-echo diffusion echo planar imaging sequence	282*282*136.4	millimeter	UO	UO:0000016	128*128*62	millimeter	UO	UO:0000016	2.2*2.2*2.2	millimeter	UO	UO:0000016	8000	millisecond	UO	UO:0000028	89	millisecond	UO	UO:0000028	echo planar imaging sequence									1562	Hertz/pixel			BNU_1_0025894 dti	BNU_1_0025884_0025903.tar.gz	1000 Functional Connectomes Project International Neuroimaging Data-Sharing Initiative (FCP/INDI)	doi:10.15387/fcp_indi.corr.bnu1	http://dx.doi.org/10.15387/fcp_indi.corr.bnu1
BNU_1_0025895	Magnetic Resonance Imaging	Siemens 3T TIM Trio	Siemens	3	tesla	UO	UO:0000228	head	12	single-shot twice-refocused spin-echo diffusion echo planar imaging sequence	282*282*136.4	millimeter	UO	UO:0000016	128*128*62	millimeter	UO	UO:0000016	2.2*2.2*2.2	millimeter	UO	UO:0000016	8000	millisecond	UO	UO:0000028	89	millisecond	UO	UO:0000028	echo planar imaging sequence									1562	Hertz/pixel			BNU_1_0025895 dti	BNU_1_0025884_0025903.tar.gz	1000 Functional Connectomes Project International Neuroimaging Data-Sharing Initiative (FCP/INDI)	doi:10.15387/fcp_indi.corr.bnu1	http://dx.doi.org/10.15387/fcp_indi.corr.bnu1
BNU_1_0025896	Magnetic Resonance Imaging	Siemens 3T TIM Trio	Siemens	3	tesla	UO	UO:0000228	head	12	single-shot twice-refocused spin-echo diffusion echo planar imaging sequence	282*282*136.4	millimeter	UO	UO:0000016	128*128*62	millimeter	UO	UO:0000016	2.2*2.2*2.2	millimeter	UO	UO:0000016	8000	millisecond	UO	UO:0000028	89	millisecond	UO	UO:0000028	echo planar imaging sequence									1562	Hertz/pixel			BNU_1_0025896 dti	BNU_1_0025884_0025903.tar.gz	1000 Functional Connectomes Project International Neuroimaging Data-Sharing Initiative (FCP/INDI)	doi:10.15387/fcp_indi.corr.bnu1	http://dx.doi.org/10.15387/fcp_indi.corr.bnu1
BNU_1_0025897	Magnetic Resonance Imaging	Siemens 3T TIM Trio	Siemens	3	tesla	UO	UO:0000228	head	12	single-shot twice-refocused spin-echo diffusion echo planar imaging sequence	282*282*136.4	millimeter	UO	UO:0000016	128*128*62	millimeter	UO	UO:0000016	2.2*2.2*2.2	millimeter	UO	UO:0000016	8000	millisecond	UO	UO:0000028	89	millisecond	UO	UO:0000028	echo planar imaging sequence									1562	Hertz/pixel			BNU_1_0025897 dti	BNU_1_0025884_0025903.tar.gz	1000 Functional Connectomes Project International Neuroimaging Data-Sharing Initiative (FCP/INDI)	doi:10.15387/fcp_indi.corr.bnu1	http://dx.doi.org/10.15387/fcp_indi.corr.bnu1
BNU_1_0025898	Magnetic Resonance Imaging	Siemens 3T TIM Trio	Siemens	3	tesla	UO	UO:0000228	head	12	single-shot twice-refocused spin-echo diffusion echo planar imaging sequence	282*282*136.4	millimeter	UO	UO:0000016	128*128*62	millimeter	UO	UO:0000016	2.2*2.2*2.2	millimeter	UO	UO:0000016	8000	millisecond	UO	UO:0000028	89	millisecond	UO	UO:0000028	echo planar imaging sequence									1562	Hertz/pixel			BNU_1_0025898 dti	BNU_1_0025884_0025903.tar.gz	1000 Functional Connectomes Project International Neuroimaging Data-Sharing Initiative (FCP/INDI)	doi:10.15387/fcp_indi.corr.bnu1	http://dx.doi.org/10.15387/fcp_indi.corr.bnu1
BNU_1_0025899	Magnetic Resonance Imaging	Siemens 3T TIM Trio	Siemens	3	tesla	UO	UO:0000228	head	12	single-shot twice-refocused spin-echo diffusion echo planar imaging sequence	282*282*136.4	millimeter	UO	UO:0000016	128*128*62	millimeter	UO	UO:0000016	2.2*2.2*2.2	millimeter	UO	UO:0000016	8000	millisecond	UO	UO:0000028	89	millisecond	UO	UO:0000028	echo planar imaging sequence									1562	Hertz/pixel			BNU_1_0025899 dti	BNU_1_0025884_0025903.tar.gz	1000 Functional Connectomes Project International Neuroimaging Data-Sharing Initiative (FCP/INDI)	doi:10.15387/fcp_indi.corr.bnu1	http://dx.doi.org/10.15387/fcp_indi.corr.bnu1
BNU_1_0025900	Magnetic Resonance Imaging	Siemens 3T TIM Trio	Siemens	3	tesla	UO	UO:0000228	head	12	single-shot twice-refocused spin-echo diffusion echo planar imaging sequence	282*282*136.4	millimeter	UO	UO:0000016	128*128*62	millimeter	UO	UO:0000016	2.2*2.2*2.2	millimeter	UO	UO:0000016	8000	millisecond	UO	UO:0000028	89	millisecond	UO	UO:0000028	echo planar imaging sequence									1562	Hertz/pixel			BNU_1_0025900 dti	BNU_1_0025884_0025903.tar.gz	1000 Functional Connectomes Project International Neuroimaging Data-Sharing Initiative (FCP/INDI)	doi:10.15387/fcp_indi.corr.bnu1	http://dx.doi.org/10.15387/fcp_indi.corr.bnu1
BNU_1_0025901	Magnetic Resonance Imaging	Siemens 3T TIM Trio	Siemens	3	tesla	UO	UO:0000228	head	12	single-shot twice-refocused spin-echo diffusion echo planar imaging sequence	282*282*136.4	millimeter	UO	UO:0000016	128*128*62	millimeter	UO	UO:0000016	2.2*2.2*2.2	millimeter	UO	UO:0000016	8000	millisecond	UO	UO:0000028	89	millisecond	UO	UO:0000028	echo planar imaging sequence									1562	Hertz/pixel			BNU_1_0025901 dti	BNU_1_0025884_0025903.tar.gz	1000 Functional Connectomes Project International Neuroimaging Data-Sharing Initiative (FCP/INDI)	doi:10.15387/fcp_indi.corr.bnu1	http://dx.doi.org/10.15387/fcp_indi.corr.bnu1
BNU_1_0025902	Magnetic Resonance Imaging	Siemens 3T TIM Trio	Siemens	3	tesla	UO	UO:0000228	head	12	single-shot twice-refocused spin-echo diffusion echo planar imaging sequence	282*282*136.4	millimeter	UO	UO:0000016	128*128*62	millimeter	UO	UO:0000016	2.2*2.2*2.2	millimeter	UO	UO:0000016	8000	millisecond	UO	UO:0000028	89	millisecond	UO	UO:0000028	echo planar imaging sequence									1562	Hertz/pixel			BNU_1_0025902 dti	BNU_1_0025884_0025903.tar.gz	1000 Functional Connectomes Project International Neuroimaging Data-Sharing Initiative (FCP/INDI)	doi:10.15387/fcp_indi.corr.bnu1	http://dx.doi.org/10.15387/fcp_indi.corr.bnu1
BNU_1_0025903	Magnetic Resonance Imaging	Siemens 3T TIM Trio	Siemens	3	tesla	UO	UO:0000228	head	12	single-shot twice-refocused spin-echo diffusion echo planar imaging sequence	282*282*136.4	millimeter	UO	UO:0000016	128*128*62	millimeter	UO	UO:0000016	2.2*2.2*2.2	millimeter	UO	UO:0000016	8000	millisecond	UO	UO:0000028	89	millisecond	UO	UO:0000028	echo planar imaging sequence									1562	Hertz/pixel			BNU_1_0025903 dti	BNU_1_0025884_0025903.tar.gz	1000 Functional Connectomes Project International Neuroimaging Data-Sharing Initiative (FCP/INDI)	doi:10.15387/fcp_indi.corr.bnu1	http://dx.doi.org/10.15387/fcp_indi.corr.bnu1
BNU_1_0025904	Magnetic Resonance Imaging	Siemens 3T TIM Trio	Siemens	3	tesla	UO	UO:0000228	head	12	single-shot twice-refocused spin-echo diffusion echo planar imaging sequence	282*282*136.4	millimeter	UO	UO:0000016	128*128*62	millimeter	UO	UO:0000016	2.2*2.2*2.2	millimeter	UO	UO:0000016	8000	millisecond	UO	UO:0000028	89	millisecond	UO	UO:0000028	echo planar imaging sequence									1562	Hertz/pixel			BNU_1_0025904 dti	BNU_1_0025904_0025920.tar.gz	1000 Functional Connectomes Project International Neuroimaging Data-Sharing Initiative (FCP/INDI)	doi:10.15387/fcp_indi.corr.bnu1	http://dx.doi.org/10.15387/fcp_indi.corr.bnu1
BNU_1_0025905	Magnetic Resonance Imaging	Siemens 3T TIM Trio	Siemens	3	tesla	UO	UO:0000228	head	12	single-shot twice-refocused spin-echo diffusion echo planar imaging sequence	282*282*136.4	millimeter	UO	UO:0000016	128*128*62	millimeter	UO	UO:0000016	2.2*2.2*2.2	millimeter	UO	UO:0000016	8000	millisecond	UO	UO:0000028	89	millisecond	UO	UO:0000028	echo planar imaging sequence									1562	Hertz/pixel			BNU_1_0025905 dti	BNU_1_0025904_0025920.tar.gz	1000 Functional Connectomes Project International Neuroimaging Data-Sharing Initiative (FCP/INDI)	doi:10.15387/fcp_indi.corr.bnu1	http://dx.doi.org/10.15387/fcp_indi.corr.bnu1
BNU_1_0025906	Magnetic Resonance Imaging	Siemens 3T TIM Trio	Siemens	3	tesla	UO	UO:0000228	head	12	single-shot twice-refocused spin-echo diffusion echo planar imaging sequence	282*282*136.4	millimeter	UO	UO:0000016	128*128*62	millimeter	UO	UO:0000016	2.2*2.2*2.2	millimeter	UO	UO:0000016	8000	millisecond	UO	UO:0000028	89	millisecond	UO	UO:0000028	echo planar imaging sequence									1562	Hertz/pixel			BNU_1_0025906 dti	BNU_1_0025904_0025920.tar.gz	1000 Functional Connectomes Project International Neuroimaging Data-Sharing Initiative (FCP/INDI)	doi:10.15387/fcp_indi.corr.bnu1	http://dx.doi.org/10.15387/fcp_indi.corr.bnu1
BNU_1_0025907	Magnetic Resonance Imaging	Siemens 3T TIM Trio	Siemens	3	tesla	UO	UO:0000228	head	12	single-shot twice-refocused spin-echo diffusion echo planar imaging sequence	282*282*136.4	millimeter	UO	UO:0000016	128*128*62	millimeter	UO	UO:0000016	2.2*2.2*2.2	millimeter	UO	UO:0000016	8000	millisecond	UO	UO:0000028	89	millisecond	UO	UO:0000028	echo planar imaging sequence									1562	Hertz/pixel			BNU_1_0025907 dti	BNU_1_0025904_0025920.tar.gz	1000 Functional Connectomes Project International Neuroimaging Data-Sharing Initiative (FCP/INDI)	doi:10.15387/fcp_indi.corr.bnu1	http://dx.doi.org/10.15387/fcp_indi.corr.bnu1
BNU_1_0025908	Magnetic Resonance Imaging	Siemens 3T TIM Trio	Siemens	3	tesla	UO	UO:0000228	head	12	single-shot twice-refocused spin-echo diffusion echo planar imaging sequence	282*282*136.4	millimeter	UO	UO:0000016	128*128*62	millimeter	UO	UO:0000016	2.2*2.2*2.2	millimeter	UO	UO:0000016	8000	millisecond	UO	UO:0000028	89	millisecond	UO	UO:0000028	echo planar imaging sequence									1562	Hertz/pixel			BNU_1_0025908 dti	BNU_1_0025904_0025920.tar.gz	1000 Functional Connectomes Project International Neuroimaging Data-Sharing Initiative (FCP/INDI)	doi:10.15387/fcp_indi.corr.bnu1	http://dx.doi.org/10.15387/fcp_indi.corr.bnu1
BNU_1_0025909	Magnetic Resonance Imaging	Siemens 3T TIM Trio	Siemens	3	tesla	UO	UO:0000228	head	12	single-shot twice-refocused spin-echo diffusion echo planar imaging sequence	282*282*136.4	millimeter	UO	UO:0000016	128*128*62	millimeter	UO	UO:0000016	2.2*2.2*2.2	millimeter	UO	UO:0000016	8000	millisecond	UO	UO:0000028	89	millisecond	UO	UO:0000028	echo planar imaging sequence									1562	Hertz/pixel			BNU_1_0025909 dti	BNU_1_0025904_0025920.tar.gz	1000 Functional Connectomes Project International Neuroimaging Data-Sharing Initiative (FCP/INDI)	doi:10.15387/fcp_indi.corr.bnu1	http://dx.doi.org/10.15387/fcp_indi.corr.bnu1
BNU_1_0025910	Magnetic Resonance Imaging	Siemens 3T TIM Trio	Siemens	3	tesla	UO	UO:0000228	head	12	single-shot twice-refocused spin-echo diffusion echo planar imaging sequence	282*282*136.4	millimeter	UO	UO:0000016	128*128*62	millimeter	UO	UO:0000016	2.2*2.2*2.2	millimeter	UO	UO:0000016	8000	millisecond	UO	UO:0000028	89	millisecond	UO	UO:0000028	echo planar imaging sequence									1562	Hertz/pixel			BNU_1_0025910 dti	BNU_1_0025904_0025920.tar.gz	1000 Functional Connectomes Project International Neuroimaging Data-Sharing Initiative (FCP/INDI)	doi:10.15387/fcp_indi.corr.bnu1	http://dx.doi.org/10.15387/fcp_indi.corr.bnu1
BNU_1_0025911	Magnetic Resonance Imaging	Siemens 3T TIM Trio	Siemens	3	tesla	UO	UO:0000228	head	12	single-shot twice-refocused spin-echo diffusion echo planar imaging sequence	282*282*136.4	millimeter	UO	UO:0000016	128*128*62	millimeter	UO	UO:0000016	2.2*2.2*2.2	millimeter	UO	UO:0000016	8000	millisecond	UO	UO:0000028	89	millisecond	UO	UO:0000028	echo planar imaging sequence									1562	Hertz/pixel			BNU_1_0025911 dti	BNU_1_0025904_0025920.tar.gz	1000 Functional Connectomes Project International Neuroimaging Data-Sharing Initiative (FCP/INDI)	doi:10.15387/fcp_indi.corr.bnu1	http://dx.doi.org/10.15387/fcp_indi.corr.bnu1
BNU_1_0025912	Magnetic Resonance Imaging	Siemens 3T TIM Trio	Siemens	3	tesla	UO	UO:0000228	head	12	single-shot twice-refocused spin-echo diffusion echo planar imaging sequence	282*282*136.4	millimeter	UO	UO:0000016	128*128*62	millimeter	UO	UO:0000016	2.2*2.2*2.2	millimeter	UO	UO:0000016	8000	millisecond	UO	UO:0000028	89	millisecond	UO	UO:0000028	echo planar imaging sequence									1562	Hertz/pixel			BNU_1_0025912 dti	BNU_1_0025904_0025920.tar.gz	1000 Functional Connectomes Project International Neuroimaging Data-Sharing Initiative (FCP/INDI)	doi:10.15387/fcp_indi.corr.bnu1	http://dx.doi.org/10.15387/fcp_indi.corr.bnu1
BNU_1_0025913	Magnetic Resonance Imaging	Siemens 3T TIM Trio	Siemens	3	tesla	UO	UO:0000228	head	12	single-shot twice-refocused spin-echo diffusion echo planar imaging sequence	282*282*136.4	millimeter	UO	UO:0000016	128*128*62	millimeter	UO	UO:0000016	2.2*2.2*2.2	millimeter	UO	UO:0000016	8000	millisecond	UO	UO:0000028	89	millisecond	UO	UO:0000028	echo planar imaging sequence									1562	Hertz/pixel			BNU_1_0025913 dti	BNU_1_0025904_0025920.tar.gz	1000 Functional Connectomes Project International Neuroimaging Data-Sharing Initiative (FCP/INDI)	doi:10.15387/fcp_indi.corr.bnu1	http://dx.doi.org/10.15387/fcp_indi.corr.bnu1
BNU_1_0025914	Magnetic Resonance Imaging	Siemens 3T TIM Trio	Siemens	3	tesla	UO	UO:0000228	head	12	single-shot twice-refocused spin-echo diffusion echo planar imaging sequence	282*282*136.4	millimeter	UO	UO:0000016	128*128*62	millimeter	UO	UO:0000016	2.2*2.2*2.2	millimeter	UO	UO:0000016	8000	millisecond	UO	UO:0000028	89	millisecond	UO	UO:0000028	echo planar imaging sequence									1562	Hertz/pixel			BNU_1_0025914 dti	BNU_1_0025904_0025920.tar.gz	1000 Functional Connectomes Project International Neuroimaging Data-Sharing Initiative (FCP/INDI)	doi:10.15387/fcp_indi.corr.bnu1	http://dx.doi.org/10.15387/fcp_indi.corr.bnu1
BNU_1_0025915	Magnetic Resonance Imaging	Siemens 3T TIM Trio	Siemens	3	tesla	UO	UO:0000228	head	12	single-shot twice-refocused spin-echo diffusion echo planar imaging sequence	282*282*136.4	millimeter	UO	UO:0000016	128*128*62	millimeter	UO	UO:0000016	2.2*2.2*2.2	millimeter	UO	UO:0000016	8000	millisecond	UO	UO:0000028	89	millisecond	UO	UO:0000028	echo planar imaging sequence									1562	Hertz/pixel			BNU_1_0025915 dti	BNU_1_0025904_0025920.tar.gz	1000 Functional Connectomes Project International Neuroimaging Data-Sharing Initiative (FCP/INDI)	doi:10.15387/fcp_indi.corr.bnu1	http://dx.doi.org/10.15387/fcp_indi.corr.bnu1
BNU_1_0025916	Magnetic Resonance Imaging	Siemens 3T TIM Trio	Siemens	3	tesla	UO	UO:0000228	head	12	single-shot twice-refocused spin-echo diffusion echo planar imaging sequence	282*282*136.4	millimeter	UO	UO:0000016	128*128*62	millimeter	UO	UO:0000016	2.2*2.2*2.2	millimeter	UO	UO:0000016	8000	millisecond	UO	UO:0000028	89	millisecond	UO	UO:0000028	echo planar imaging sequence									1562	Hertz/pixel			BNU_1_0025916 dti	BNU_1_0025904_0025920.tar.gz	1000 Functional Connectomes Project International Neuroimaging Data-Sharing Initiative (FCP/INDI)	doi:10.15387/fcp_indi.corr.bnu1	http://dx.doi.org/10.15387/fcp_indi.corr.bnu1
BNU_1_0025917	Magnetic Resonance Imaging	Siemens 3T TIM Trio	Siemens	3	tesla	UO	UO:0000228	head	12	single-shot twice-refocused spin-echo diffusion echo planar imaging sequence	282*282*136.4	millimeter	UO	UO:0000016	128*128*62	millimeter	UO	UO:0000016	2.2*2.2*2.2	millimeter	UO	UO:0000016	8000	millisecond	UO	UO:0000028	89	millisecond	UO	UO:0000028	echo planar imaging sequence									1562	Hertz/pixel			BNU_1_0025917 dti	BNU_1_0025904_0025920.tar.gz	1000 Functional Connectomes Project International Neuroimaging Data-Sharing Initiative (FCP/INDI)	doi:10.15387/fcp_indi.corr.bnu1	http://dx.doi.org/10.15387/fcp_indi.corr.bnu1
BNU_1_0025918	Magnetic Resonance Imaging	Siemens 3T TIM Trio	Siemens	3	tesla	UO	UO:0000228	head	12	single-shot twice-refocused spin-echo diffusion echo planar imaging sequence	282*282*136.4	millimeter	UO	UO:0000016	128*128*62	millimeter	UO	UO:0000016	2.2*2.2*2.2	millimeter	UO	UO:0000016	8000	millisecond	UO	UO:0000028	89	millisecond	UO	UO:0000028	echo planar imaging sequence									1562	Hertz/pixel			BNU_1_0025918 dti	BNU_1_0025904_0025920.tar.gz	1000 Functional Connectomes Project International Neuroimaging Data-Sharing Initiative (FCP/INDI)	doi:10.15387/fcp_indi.corr.bnu1	http://dx.doi.org/10.15387/fcp_indi.corr.bnu1
BNU_1_0025919	Magnetic Resonance Imaging	Siemens 3T TIM Trio	Siemens	3	tesla	UO	UO:0000228	head	12	single-shot twice-refocused spin-echo diffusion echo planar imaging sequence	282*282*136.4	millimeter	UO	UO:0000016	128*128*62	millimeter	UO	UO:0000016	2.2*2.2*2.2	millimeter	UO	UO:0000016	8000	millisecond	UO	UO:0000028	89	millisecond	UO	UO:0000028	echo planar imaging sequence									1562	Hertz/pixel			BNU_1_0025919 dti	BNU_1_0025904_0025920.tar.gz	1000 Functional Connectomes Project International Neuroimaging Data-Sharing Initiative (FCP/INDI)	doi:10.15387/fcp_indi.corr.bnu1	http://dx.doi.org/10.15387/fcp_indi.corr.bnu1
BNU_1_0025920	Magnetic Resonance Imaging	Siemens 3T TIM Trio	Siemens	3	tesla	UO	UO:0000228	head	12	single-shot twice-refocused spin-echo diffusion echo planar imaging sequence	282*282*136.4	millimeter	UO	UO:0000016	128*128*62	millimeter	UO	UO:0000016	2.2*2.2*2.2	millimeter	UO	UO:0000016	8000	millisecond	UO	UO:0000028	89	millisecond	UO	UO:0000028	echo planar imaging sequence									1562	Hertz/pixel			BNU_1_0025920 dti	BNU_1_0025904_0025920.tar.gz	1000 Functional Connectomes Project International Neuroimaging Data-Sharing Initiative (FCP/INDI)	doi:10.15387/fcp_indi.corr.bnu1	http://dx.doi.org/10.15387/fcp_indi.corr.bnu1
BNU_1_0025864	Magnetic Resonance Imaging	Siemens 3T TIM Trio	Siemens	3	tesla	UO	UO:0000228	head	12	T2*-weighted echo planar imaging in resting state	282*282*136.4	millimeter	UO	UO:0000016	64*64*33	millimeter	UO	UO:0000016	3.125*3.125*(3.5+0.7)	millimeter	UO	UO:0000016	2000	millisecond	UO	UO:0000028	30	millisecond	UO	UO:0000028	echo planar imaging sequence	90	degree	UO	UO:0000185					2520	Hertz/pixel			BNU_1_0025864 rest	BNU_1_0025864_0025883.tar.gz	1000 Functional Connectomes Project International Neuroimaging Data-Sharing Initiative (FCP/INDI)	doi:10.15387/fcp_indi.corr.bnu1	http://dx.doi.org/10.15387/fcp_indi.corr.bnu1
BNU_1_0025865	Magnetic Resonance Imaging	Siemens 3T TIM Trio	Siemens	3	tesla	UO	UO:0000228	head	12	T2*-weighted echo planar imaging in resting state	282*282*136.4	millimeter	UO	UO:0000016	64*64*33	millimeter	UO	UO:0000016	3.125*3.125*(3.5+0.7)	millimeter	UO	UO:0000016	2000	millisecond	UO	UO:0000028	30	millisecond	UO	UO:0000028	echo planar imaging sequence	90	degree	UO	UO:0000185					2520	Hertz/pixel			BNU_1_0025865 rest	BNU_1_0025864_0025883.tar.gz	1000 Functional Connectomes Project International Neuroimaging Data-Sharing Initiative (FCP/INDI)	doi:10.15387/fcp_indi.corr.bnu1	http://dx.doi.org/10.15387/fcp_indi.corr.bnu1
BNU_1_0025866	Magnetic Resonance Imaging	Siemens 3T TIM Trio	Siemens	3	tesla	UO	UO:0000228	head	12	T2*-weighted echo planar imaging in resting state	282*282*136.4	millimeter	UO	UO:0000016	64*64*33	millimeter	UO	UO:0000016	3.125*3.125*(3.5+0.7)	millimeter	UO	UO:0000016	2000	millisecond	UO	UO:0000028	30	millisecond	UO	UO:0000028	echo planar imaging sequence	90	degree	UO	UO:0000185					2520	Hertz/pixel			BNU_1_0025866 rest	BNU_1_0025864_0025883.tar.gz	1000 Functional Connectomes Project International Neuroimaging Data-Sharing Initiative (FCP/INDI)	doi:10.15387/fcp_indi.corr.bnu1	http://dx.doi.org/10.15387/fcp_indi.corr.bnu1
BNU_1_0025867	Magnetic Resonance Imaging	Siemens 3T TIM Trio	Siemens	3	tesla	UO	UO:0000228	head	12	T2*-weighted echo planar imaging in resting state	282*282*136.4	millimeter	UO	UO:0000016	64*64*33	millimeter	UO	UO:0000016	3.125*3.125*(3.5+0.7)	millimeter	UO	UO:0000016	2000	millisecond	UO	UO:0000028	30	millisecond	UO	UO:0000028	echo planar imaging sequence	90	degree	UO	UO:0000185					2520	Hertz/pixel			BNU_1_0025867 rest	BNU_1_0025864_0025883.tar.gz	1000 Functional Connectomes Project International Neuroimaging Data-Sharing Initiative (FCP/INDI)	doi:10.15387/fcp_indi.corr.bnu1	http://dx.doi.org/10.15387/fcp_indi.corr.bnu1
BNU_1_0025868	Magnetic Resonance Imaging	Siemens 3T TIM Trio	Siemens	3	tesla	UO	UO:0000228	head	12	T2*-weighted echo planar imaging in resting state	282*282*136.4	millimeter	UO	UO:0000016	64*64*33	millimeter	UO	UO:0000016	3.125*3.125*(3.5+0.7)	millimeter	UO	UO:0000016	2000	millisecond	UO	UO:0000028	30	millisecond	UO	UO:0000028	echo planar imaging sequence	90	degree	UO	UO:0000185					2520	Hertz/pixel			BNU_1_0025868 rest	BNU_1_0025864_0025883.tar.gz	1000 Functional Connectomes Project International Neuroimaging Data-Sharing Initiative (FCP/INDI)	doi:10.15387/fcp_indi.corr.bnu1	http://dx.doi.org/10.15387/fcp_indi.corr.bnu1
BNU_1_0025869	Magnetic Resonance Imaging	Siemens 3T TIM Trio	Siemens	3	tesla	UO	UO:0000228	head	12	T2*-weighted echo planar imaging in resting state	282*282*136.4	millimeter	UO	UO:0000016	64*64*33	millimeter	UO	UO:0000016	3.125*3.125*(3.5+0.7)	millimeter	UO	UO:0000016	2000	millisecond	UO	UO:0000028	30	millisecond	UO	UO:0000028	echo planar imaging sequence	90	degree	UO	UO:0000185					2520	Hertz/pixel			BNU_1_0025869 rest	BNU_1_0025864_0025883.tar.gz	1000 Functional Connectomes Project International Neuroimaging Data-Sharing Initiative (FCP/INDI)	doi:10.15387/fcp_indi.corr.bnu1	http://dx.doi.org/10.15387/fcp_indi.corr.bnu1
BNU_1_0025870	Magnetic Resonance Imaging	Siemens 3T TIM Trio	Siemens	3	tesla	UO	UO:0000228	head	12	T2*-weighted echo planar imaging in resting state	282*282*136.4	millimeter	UO	UO:0000016	64*64*33	millimeter	UO	UO:0000016	3.125*3.125*(3.5+0.7)	millimeter	UO	UO:0000016	2000	millisecond	UO	UO:0000028	30	millisecond	UO	UO:0000028	echo planar imaging sequence	90	degree	UO	UO:0000185					2520	Hertz/pixel			BNU_1_0025870 rest	BNU_1_0025864_0025883.tar.gz	1000 Functional Connectomes Project International Neuroimaging Data-Sharing Initiative (FCP/INDI)	doi:10.15387/fcp_indi.corr.bnu1	http://dx.doi.org/10.15387/fcp_indi.corr.bnu1
BNU_1_0025871	Magnetic Resonance Imaging	Siemens 3T TIM Trio	Siemens	3	tesla	UO	UO:0000228	head	12	T2*-weighted echo planar imaging in resting state	282*282*136.4	millimeter	UO	UO:0000016	64*64*33	millimeter	UO	UO:0000016	3.125*3.125*(3.5+0.7)	millimeter	UO	UO:0000016	2000	millisecond	UO	UO:0000028	30	millisecond	UO	UO:0000028	echo planar imaging sequence	90	degree	UO	UO:0000185					2520	Hertz/pixel			BNU_1_0025871 rest	BNU_1_0025864_0025883.tar.gz	1000 Functional Connectomes Project International Neuroimaging Data-Sharing Initiative (FCP/INDI)	doi:10.15387/fcp_indi.corr.bnu1	http://dx.doi.org/10.15387/fcp_indi.corr.bnu1
BNU_1_0025872	Magnetic Resonance Imaging	Siemens 3T TIM Trio	Siemens	3	tesla	UO	UO:0000228	head	12	T2*-weighted echo planar imaging in resting state	282*282*136.4	millimeter	UO	UO:0000016	64*64*33	millimeter	UO	UO:0000016	3.125*3.125*(3.5+0.7)	millimeter	UO	UO:0000016	2000	millisecond	UO	UO:0000028	30	millisecond	UO	UO:0000028	echo planar imaging sequence	90	degree	UO	UO:0000185					2520	Hertz/pixel			BNU_1_0025872 rest	BNU_1_0025864_0025883.tar.gz	1000 Functional Connectomes Project International Neuroimaging Data-Sharing Initiative (FCP/INDI)	doi:10.15387/fcp_indi.corr.bnu1	http://dx.doi.org/10.15387/fcp_indi.corr.bnu1
BNU_1_0025873	Magnetic Resonance Imaging	Siemens 3T TIM Trio	Siemens	3	tesla	UO	UO:0000228	head	12	T2*-weighted echo planar imaging in resting state	282*282*136.4	millimeter	UO	UO:0000016	64*64*33	millimeter	UO	UO:0000016	3.125*3.125*(3.5+0.7)	millimeter	UO	UO:0000016	2000	millisecond	UO	UO:0000028	30	millisecond	UO	UO:0000028	echo planar imaging sequence	90	degree	UO	UO:0000185					2520	Hertz/pixel			BNU_1_0025873 rest	BNU_1_0025864_0025883.tar.gz	1000 Functional Connectomes Project International Neuroimaging Data-Sharing Initiative (FCP/INDI)	doi:10.15387/fcp_indi.corr.bnu1	http://dx.doi.org/10.15387/fcp_indi.corr.bnu1
BNU_1_0025874	Magnetic Resonance Imaging	Siemens 3T TIM Trio	Siemens	3	tesla	UO	UO:0000228	head	12	T2*-weighted echo planar imaging in resting state	282*282*136.4	millimeter	UO	UO:0000016	64*64*33	millimeter	UO	UO:0000016	3.125*3.125*(3.5+0.7)	millimeter	UO	UO:0000016	2000	millisecond	UO	UO:0000028	30	millisecond	UO	UO:0000028	echo planar imaging sequence	90	degree	UO	UO:0000185					2520	Hertz/pixel			BNU_1_0025874 rest	BNU_1_0025864_0025883.tar.gz	1000 Functional Connectomes Project International Neuroimaging Data-Sharing Initiative (FCP/INDI)	doi:10.15387/fcp_indi.corr.bnu1	http://dx.doi.org/10.15387/fcp_indi.corr.bnu1
BNU_1_0025875	Magnetic Resonance Imaging	Siemens 3T TIM Trio	Siemens	3	tesla	UO	UO:0000228	head	12	T2*-weighted echo planar imaging in resting state	282*282*136.4	millimeter	UO	UO:0000016	64*64*33	millimeter	UO	UO:0000016	3.125*3.125*(3.5+0.7)	millimeter	UO	UO:0000016	2000	millisecond	UO	UO:0000028	30	millisecond	UO	UO:0000028	echo planar imaging sequence	90	degree	UO	UO:0000185					2520	Hertz/pixel			BNU_1_0025875 rest	BNU_1_0025864_0025883.tar.gz	1000 Functional Connectomes Project International Neuroimaging Data-Sharing Initiative (FCP/INDI)	doi:10.15387/fcp_indi.corr.bnu1	http://dx.doi.org/10.15387/fcp_indi.corr.bnu1
BNU_1_0025876	Magnetic Resonance Imaging	Siemens 3T TIM Trio	Siemens	3	tesla	UO	UO:0000228	head	12	T2*-weighted echo planar imaging in resting state	282*282*136.4	millimeter	UO	UO:0000016	64*64*33	millimeter	UO	UO:0000016	3.125*3.125*(3.5+0.7)	millimeter	UO	UO:0000016	2000	millisecond	UO	UO:0000028	30	millisecond	UO	UO:0000028	echo planar imaging sequence	90	degree	UO	UO:0000185					2520	Hertz/pixel			BNU_1_0025876 rest	BNU_1_0025864_0025883.tar.gz	1000 Functional Connectomes Project International Neuroimaging Data-Sharing Initiative (FCP/INDI)	doi:10.15387/fcp_indi.corr.bnu1	http://dx.doi.org/10.15387/fcp_indi.corr.bnu1
BNU_1_0025877	Magnetic Resonance Imaging	Siemens 3T TIM Trio	Siemens	3	tesla	UO	UO:0000228	head	12	T2*-weighted echo planar imaging in resting state	282*282*136.4	millimeter	UO	UO:0000016	64*64*33	millimeter	UO	UO:0000016	3.125*3.125*(3.5+0.7)	millimeter	UO	UO:0000016	2000	millisecond	UO	UO:0000028	30	millisecond	UO	UO:0000028	echo planar imaging sequence	90	degree	UO	UO:0000185					2520	Hertz/pixel			BNU_1_0025877 rest	BNU_1_0025864_0025883.tar.gz	1000 Functional Connectomes Project International Neuroimaging Data-Sharing Initiative (FCP/INDI)	doi:10.15387/fcp_indi.corr.bnu1	http://dx.doi.org/10.15387/fcp_indi.corr.bnu1
BNU_1_0025878	Magnetic Resonance Imaging	Siemens 3T TIM Trio	Siemens	3	tesla	UO	UO:0000228	head	12	T2*-weighted echo planar imaging in resting state	282*282*136.4	millimeter	UO	UO:0000016	64*64*33	millimeter	UO	UO:0000016	3.125*3.125*(3.5+0.7)	millimeter	UO	UO:0000016	2000	millisecond	UO	UO:0000028	30	millisecond	UO	UO:0000028	echo planar imaging sequence	90	degree	UO	UO:0000185					2520	Hertz/pixel			BNU_1_0025878 rest	BNU_1_0025864_0025883.tar.gz	1000 Functional Connectomes Project International Neuroimaging Data-Sharing Initiative (FCP/INDI)	doi:10.15387/fcp_indi.corr.bnu1	http://dx.doi.org/10.15387/fcp_indi.corr.bnu1
BNU_1_0025879	Magnetic Resonance Imaging	Siemens 3T TIM Trio	Siemens	3	tesla	UO	UO:0000228	head	12	T2*-weighted echo planar imaging in resting state	282*282*136.4	millimeter	UO	UO:0000016	64*64*33	millimeter	UO	UO:0000016	3.125*3.125*(3.5+0.7)	millimeter	UO	UO:0000016	2000	millisecond	UO	UO:0000028	30	millisecond	UO	UO:0000028	echo planar imaging sequence	90	degree	UO	UO:0000185					2520	Hertz/pixel			BNU_1_0025879 rest	BNU_1_0025864_0025883.tar.gz	1000 Functional Connectomes Project International Neuroimaging Data-Sharing Initiative (FCP/INDI)	doi:10.15387/fcp_indi.corr.bnu1	http://dx.doi.org/10.15387/fcp_indi.corr.bnu1
BNU_1_0025880	Magnetic Resonance Imaging	Siemens 3T TIM Trio	Siemens	3	tesla	UO	UO:0000228	head	12	T2*-weighted echo planar imaging in resting state	282*282*136.4	millimeter	UO	UO:0000016	64*64*33	millimeter	UO	UO:0000016	3.125*3.125*(3.5+0.7)	millimeter	UO	UO:0000016	2000	millisecond	UO	UO:0000028	30	millisecond	UO	UO:0000028	echo planar imaging sequence	90	degree	UO	UO:0000185					2520	Hertz/pixel			BNU_1_0025880 rest	BNU_1_0025864_0025883.tar.gz	1000 Functional Connectomes Project International Neuroimaging Data-Sharing Initiative (FCP/INDI)	doi:10.15387/fcp_indi.corr.bnu1	http://dx.doi.org/10.15387/fcp_indi.corr.bnu1
BNU_1_0025881	Magnetic Resonance Imaging	Siemens 3T TIM Trio	Siemens	3	tesla	UO	UO:0000228	head	12	T2*-weighted echo planar imaging in resting state	282*282*136.4	millimeter	UO	UO:0000016	64*64*33	millimeter	UO	UO:0000016	3.125*3.125*(3.5+0.7)	millimeter	UO	UO:0000016	2000	millisecond	UO	UO:0000028	30	millisecond	UO	UO:0000028	echo planar imaging sequence	90	degree	UO	UO:0000185					2520	Hertz/pixel			BNU_1_0025881 rest	BNU_1_0025864_0025883.tar.gz	1000 Functional Connectomes Project International Neuroimaging Data-Sharing Initiative (FCP/INDI)	doi:10.15387/fcp_indi.corr.bnu1	http://dx.doi.org/10.15387/fcp_indi.corr.bnu1
BNU_1_0025882	Magnetic Resonance Imaging	Siemens 3T TIM Trio	Siemens	3	tesla	UO	UO:0000228	head	12	T2*-weighted echo planar imaging in resting state	282*282*136.4	millimeter	UO	UO:0000016	64*64*33	millimeter	UO	UO:0000016	3.125*3.125*(3.5+0.7)	millimeter	UO	UO:0000016	2000	millisecond	UO	UO:0000028	30	millisecond	UO	UO:0000028	echo planar imaging sequence	90	degree	UO	UO:0000185					2520	Hertz/pixel			BNU_1_0025882 rest	BNU_1_0025864_0025883.tar.gz	1000 Functional Connectomes Project International Neuroimaging Data-Sharing Initiative (FCP/INDI)	doi:10.15387/fcp_indi.corr.bnu1	http://dx.doi.org/10.15387/fcp_indi.corr.bnu1
BNU_1_0025883	Magnetic Resonance Imaging	Siemens 3T TIM Trio	Siemens	3	tesla	UO	UO:0000228	head	12	T2*-weighted echo planar imaging in resting state	282*282*136.4	millimeter	UO	UO:0000016	64*64*33	millimeter	UO	UO:0000016	3.125*3.125*(3.5+0.7)	millimeter	UO	UO:0000016	2000	millisecond	UO	UO:0000028	30	millisecond	UO	UO:0000028	echo planar imaging sequence	90	degree	UO	UO:0000185					2520	Hertz/pixel			BNU_1_0025883 rest	BNU_1_0025864_0025883.tar.gz	1000 Functional Connectomes Project International Neuroimaging Data-Sharing Initiative (FCP/INDI)	doi:10.15387/fcp_indi.corr.bnu1	http://dx.doi.org/10.15387/fcp_indi.corr.bnu1
BNU_1_0025884	Magnetic Resonance Imaging	Siemens 3T TIM Trio	Siemens	3	tesla	UO	UO:0000228	head	12	T2*-weighted echo planar imaging in resting state	282*282*136.4	millimeter	UO	UO:0000016	64*64*33	millimeter	UO	UO:0000016	3.125*3.125*(3.5+0.7)	millimeter	UO	UO:0000016	2000	millisecond	UO	UO:0000028	30	millisecond	UO	UO:0000028	echo planar imaging sequence	90	degree	UO	UO:0000185					2520	Hertz/pixel			BNU_1_0025884 rest	BNU_1_0025884_0025903.tar.gz	1000 Functional Connectomes Project International Neuroimaging Data-Sharing Initiative (FCP/INDI)	doi:10.15387/fcp_indi.corr.bnu1	http://dx.doi.org/10.15387/fcp_indi.corr.bnu1
BNU_1_0025885	Magnetic Resonance Imaging	Siemens 3T TIM Trio	Siemens	3	tesla	UO	UO:0000228	head	12	T2*-weighted echo planar imaging in resting state	282*282*136.4	millimeter	UO	UO:0000016	64*64*33	millimeter	UO	UO:0000016	3.125*3.125*(3.5+0.7)	millimeter	UO	UO:0000016	2000	millisecond	UO	UO:0000028	30	millisecond	UO	UO:0000028	echo planar imaging sequence	90	degree	UO	UO:0000185					2520	Hertz/pixel			BNU_1_0025885 rest	BNU_1_0025884_0025903.tar.gz	1000 Functional Connectomes Project International Neuroimaging Data-Sharing Initiative (FCP/INDI)	doi:10.15387/fcp_indi.corr.bnu1	http://dx.doi.org/10.15387/fcp_indi.corr.bnu1
BNU_1_0025886	Magnetic Resonance Imaging	Siemens 3T TIM Trio	Siemens	3	tesla	UO	UO:0000228	head	12	T2*-weighted echo planar imaging in resting state	282*282*136.4	millimeter	UO	UO:0000016	64*64*33	millimeter	UO	UO:0000016	3.125*3.125*(3.5+0.7)	millimeter	UO	UO:0000016	2000	millisecond	UO	UO:0000028	30	millisecond	UO	UO:0000028	echo planar imaging sequence	90	degree	UO	UO:0000185					2520	Hertz/pixel			BNU_1_0025886 rest	BNU_1_0025884_0025903.tar.gz	1000 Functional Connectomes Project International Neuroimaging Data-Sharing Initiative (FCP/INDI)	doi:10.15387/fcp_indi.corr.bnu1	http://dx.doi.org/10.15387/fcp_indi.corr.bnu1
BNU_1_0025887	Magnetic Resonance Imaging	Siemens 3T TIM Trio	Siemens	3	tesla	UO	UO:0000228	head	12	T2*-weighted echo planar imaging in resting state	282*282*136.4	millimeter	UO	UO:0000016	64*64*33	millimeter	UO	UO:0000016	3.125*3.125*(3.5+0.7)	millimeter	UO	UO:0000016	2000	millisecond	UO	UO:0000028	30	millisecond	UO	UO:0000028	echo planar imaging sequence	90	degree	UO	UO:0000185					2520	Hertz/pixel			BNU_1_0025887 rest	BNU_1_0025884_0025903.tar.gz	1000 Functional Connectomes Project International Neuroimaging Data-Sharing Initiative (FCP/INDI)	doi:10.15387/fcp_indi.corr.bnu1	http://dx.doi.org/10.15387/fcp_indi.corr.bnu1
BNU_1_0025888	Magnetic Resonance Imaging	Siemens 3T TIM Trio	Siemens	3	tesla	UO	UO:0000228	head	12	T2*-weighted echo planar imaging in resting state	282*282*136.4	millimeter	UO	UO:0000016	64*64*33	millimeter	UO	UO:0000016	3.125*3.125*(3.5+0.7)	millimeter	UO	UO:0000016	2000	millisecond	UO	UO:0000028	30	millisecond	UO	UO:0000028	echo planar imaging sequence	90	degree	UO	UO:0000185					2520	Hertz/pixel			BNU_1_0025888 rest	BNU_1_0025884_0025903.tar.gz	1000 Functional Connectomes Project International Neuroimaging Data-Sharing Initiative (FCP/INDI)	doi:10.15387/fcp_indi.corr.bnu1	http://dx.doi.org/10.15387/fcp_indi.corr.bnu1
BNU_1_0025889	Magnetic Resonance Imaging	Siemens 3T TIM Trio	Siemens	3	tesla	UO	UO:0000228	head	12	T2*-weighted echo planar imaging in resting state	282*282*136.4	millimeter	UO	UO:0000016	64*64*33	millimeter	UO	UO:0000016	3.125*3.125*(3.5+0.7)	millimeter	UO	UO:0000016	2000	millisecond	UO	UO:0000028	30	millisecond	UO	UO:0000028	echo planar imaging sequence	90	degree	UO	UO:0000185					2520	Hertz/pixel			BNU_1_0025889 rest	BNU_1_0025884_0025903.tar.gz	1000 Functional Connectomes Project International Neuroimaging Data-Sharing Initiative (FCP/INDI)	doi:10.15387/fcp_indi.corr.bnu1	http://dx.doi.org/10.15387/fcp_indi.corr.bnu1
BNU_1_0025890	Magnetic Resonance Imaging	Siemens 3T TIM Trio	Siemens	3	tesla	UO	UO:0000228	head	12	T2*-weighted echo planar imaging in resting state	282*282*136.4	millimeter	UO	UO:0000016	64*64*33	millimeter	UO	UO:0000016	3.125*3.125*(3.5+0.7)	millimeter	UO	UO:0000016	2000	millisecond	UO	UO:0000028	30	millisecond	UO	UO:0000028	echo planar imaging sequence	90	degree	UO	UO:0000185					2520	Hertz/pixel			BNU_1_0025890 rest	BNU_1_0025884_0025903.tar.gz	1000 Functional Connectomes Project International Neuroimaging Data-Sharing Initiative (FCP/INDI)	doi:10.15387/fcp_indi.corr.bnu1	http://dx.doi.org/10.15387/fcp_indi.corr.bnu1
BNU_1_0025891	Magnetic Resonance Imaging	Siemens 3T TIM Trio	Siemens	3	tesla	UO	UO:0000228	head	12	T2*-weighted echo planar imaging in resting state	282*282*136.4	millimeter	UO	UO:0000016	64*64*33	millimeter	UO	UO:0000016	3.125*3.125*(3.5+0.7)	millimeter	UO	UO:0000016	2000	millisecond	UO	UO:0000028	30	millisecond	UO	UO:0000028	echo planar imaging sequence	90	degree	UO	UO:0000185					2520	Hertz/pixel			BNU_1_0025891 rest	BNU_1_0025884_0025903.tar.gz	1000 Functional Connectomes Project International Neuroimaging Data-Sharing Initiative (FCP/INDI)	doi:10.15387/fcp_indi.corr.bnu1	http://dx.doi.org/10.15387/fcp_indi.corr.bnu1
BNU_1_0025892	Magnetic Resonance Imaging	Siemens 3T TIM Trio	Siemens	3	tesla	UO	UO:0000228	head	12	T2*-weighted echo planar imaging in resting state	282*282*136.4	millimeter	UO	UO:0000016	64*64*33	millimeter	UO	UO:0000016	3.125*3.125*(3.5+0.7)	millimeter	UO	UO:0000016	2000	millisecond	UO	UO:0000028	30	millisecond	UO	UO:0000028	echo planar imaging sequence	90	degree	UO	UO:0000185					2520	Hertz/pixel			BNU_1_0025892 rest	BNU_1_0025884_0025903.tar.gz	1000 Functional Connectomes Project International Neuroimaging Data-Sharing Initiative (FCP/INDI)	doi:10.15387/fcp_indi.corr.bnu1	http://dx.doi.org/10.15387/fcp_indi.corr.bnu1
BNU_1_0025893	Magnetic Resonance Imaging	Siemens 3T TIM Trio	Siemens	3	tesla	UO	UO:0000228	head	12	T2*-weighted echo planar imaging in resting state	282*282*136.4	millimeter	UO	UO:0000016	64*64*33	millimeter	UO	UO:0000016	3.125*3.125*(3.5+0.7)	millimeter	UO	UO:0000016	2000	millisecond	UO	UO:0000028	30	millisecond	UO	UO:0000028	echo planar imaging sequence	90	degree	UO	UO:0000185					2520	Hertz/pixel			BNU_1_0025893 rest	BNU_1_0025884_0025903.tar.gz	1000 Functional Connectomes Project International Neuroimaging Data-Sharing Initiative (FCP/INDI)	doi:10.15387/fcp_indi.corr.bnu1	http://dx.doi.org/10.15387/fcp_indi.corr.bnu1
BNU_1_0025894	Magnetic Resonance Imaging	Siemens 3T TIM Trio	Siemens	3	tesla	UO	UO:0000228	head	12	T2*-weighted echo planar imaging in resting state	282*282*136.4	millimeter	UO	UO:0000016	64*64*33	millimeter	UO	UO:0000016	3.125*3.125*(3.5+0.7)	millimeter	UO	UO:0000016	2000	millisecond	UO	UO:0000028	30	millisecond	UO	UO:0000028	echo planar imaging sequence	90	degree	UO	UO:0000185					2520	Hertz/pixel			BNU_1_0025894 rest	BNU_1_0025884_0025903.tar.gz	1000 Functional Connectomes Project International Neuroimaging Data-Sharing Initiative (FCP/INDI)	doi:10.15387/fcp_indi.corr.bnu1	http://dx.doi.org/10.15387/fcp_indi.corr.bnu1
BNU_1_0025895	Magnetic Resonance Imaging	Siemens 3T TIM Trio	Siemens	3	tesla	UO	UO:0000228	head	12	T2*-weighted echo planar imaging in resting state	282*282*136.4	millimeter	UO	UO:0000016	64*64*33	millimeter	UO	UO:0000016	3.125*3.125*(3.5+0.7)	millimeter	UO	UO:0000016	2000	millisecond	UO	UO:0000028	30	millisecond	UO	UO:0000028	echo planar imaging sequence	90	degree	UO	UO:0000185					2520	Hertz/pixel			BNU_1_0025895 rest	BNU_1_0025884_0025903.tar.gz	1000 Functional Connectomes Project International Neuroimaging Data-Sharing Initiative (FCP/INDI)	doi:10.15387/fcp_indi.corr.bnu1	http://dx.doi.org/10.15387/fcp_indi.corr.bnu1
BNU_1_0025896	Magnetic Resonance Imaging	Siemens 3T TIM Trio	Siemens	3	tesla	UO	UO:0000228	head	12	T2*-weighted echo planar imaging in resting state	282*282*136.4	millimeter	UO	UO:0000016	64*64*33	millimeter	UO	UO:0000016	3.125*3.125*(3.5+0.7)	millimeter	UO	UO:0000016	2000	millisecond	UO	UO:0000028	30	millisecond	UO	UO:0000028	echo planar imaging sequence	90	degree	UO	UO:0000185					2520	Hertz/pixel			BNU_1_0025896 rest	BNU_1_0025884_0025903.tar.gz	1000 Functional Connectomes Project International Neuroimaging Data-Sharing Initiative (FCP/INDI)	doi:10.15387/fcp_indi.corr.bnu1	http://dx.doi.org/10.15387/fcp_indi.corr.bnu1
BNU_1_0025897	Magnetic Resonance Imaging	Siemens 3T TIM Trio	Siemens	3	tesla	UO	UO:0000228	head	12	T2*-weighted echo planar imaging in resting state	282*282*136.4	millimeter	UO	UO:0000016	64*64*33	millimeter	UO	UO:0000016	3.125*3.125*(3.5+0.7)	millimeter	UO	UO:0000016	2000	millisecond	UO	UO:0000028	30	millisecond	UO	UO:0000028	echo planar imaging sequence	90	degree	UO	UO:0000185					2520	Hertz/pixel			BNU_1_0025897 rest	BNU_1_0025884_0025903.tar.gz	1000 Functional Connectomes Project International Neuroimaging Data-Sharing Initiative (FCP/INDI)	doi:10.15387/fcp_indi.corr.bnu1	http://dx.doi.org/10.15387/fcp_indi.corr.bnu1
BNU_1_0025898	Magnetic Resonance Imaging	Siemens 3T TIM Trio	Siemens	3	tesla	UO	UO:0000228	head	12	T2*-weighted echo planar imaging in resting state	282*282*136.4	millimeter	UO	UO:0000016	64*64*33	millimeter	UO	UO:0000016	3.125*3.125*(3.5+0.7)	millimeter	UO	UO:0000016	2000	millisecond	UO	UO:0000028	30	millisecond	UO	UO:0000028	echo planar imaging sequence	90	degree	UO	UO:0000185					2520	Hertz/pixel			BNU_1_0025898 rest	BNU_1_0025884_0025903.tar.gz	1000 Functional Connectomes Project International Neuroimaging Data-Sharing Initiative (FCP/INDI)	doi:10.15387/fcp_indi.corr.bnu1	http://dx.doi.org/10.15387/fcp_indi.corr.bnu1
BNU_1_0025899	Magnetic Resonance Imaging	Siemens 3T TIM Trio	Siemens	3	tesla	UO	UO:0000228	head	12	T2*-weighted echo planar imaging in resting state	282*282*136.4	millimeter	UO	UO:0000016	64*64*33	millimeter	UO	UO:0000016	3.125*3.125*(3.5+0.7)	millimeter	UO	UO:0000016	2000	millisecond	UO	UO:0000028	30	millisecond	UO	UO:0000028	echo planar imaging sequence	90	degree	UO	UO:0000185					2520	Hertz/pixel			BNU_1_0025899 rest	BNU_1_0025884_0025903.tar.gz	1000 Functional Connectomes Project International Neuroimaging Data-Sharing Initiative (FCP/INDI)	doi:10.15387/fcp_indi.corr.bnu1	http://dx.doi.org/10.15387/fcp_indi.corr.bnu1
BNU_1_0025900	Magnetic Resonance Imaging	Siemens 3T TIM Trio	Siemens	3	tesla	UO	UO:0000228	head	12	T2*-weighted echo planar imaging in resting state	282*282*136.4	millimeter	UO	UO:0000016	64*64*33	millimeter	UO	UO:0000016	3.125*3.125*(3.5+0.7)	millimeter	UO	UO:0000016	2000	millisecond	UO	UO:0000028	30	millisecond	UO	UO:0000028	echo planar imaging sequence	90	degree	UO	UO:0000185					2520	Hertz/pixel			BNU_1_0025900 rest	BNU_1_0025884_0025903.tar.gz	1000 Functional Connectomes Project International Neuroimaging Data-Sharing Initiative (FCP/INDI)	doi:10.15387/fcp_indi.corr.bnu1	http://dx.doi.org/10.15387/fcp_indi.corr.bnu1
BNU_1_0025901	Magnetic Resonance Imaging	Siemens 3T TIM Trio	Siemens	3	tesla	UO	UO:0000228	head	12	T2*-weighted echo planar imaging in resting state	282*282*136.4	millimeter	UO	UO:0000016	64*64*33	millimeter	UO	UO:0000016	3.125*3.125*(3.5+0.7)	millimeter	UO	UO:0000016	2000	millisecond	UO	UO:0000028	30	millisecond	UO	UO:0000028	echo planar imaging sequence	90	degree	UO	UO:0000185					2520	Hertz/pixel			BNU_1_0025901 rest	BNU_1_0025884_0025903.tar.gz	1000 Functional Connectomes Project International Neuroimaging Data-Sharing Initiative (FCP/INDI)	doi:10.15387/fcp_indi.corr.bnu1	http://dx.doi.org/10.15387/fcp_indi.corr.bnu1
BNU_1_0025902	Magnetic Resonance Imaging	Siemens 3T TIM Trio	Siemens	3	tesla	UO	UO:0000228	head	12	T2*-weighted echo planar imaging in resting state	282*282*136.4	millimeter	UO	UO:0000016	64*64*33	millimeter	UO	UO:0000016	3.125*3.125*(3.5+0.7)	millimeter	UO	UO:0000016	2000	millisecond	UO	UO:0000028	30	millisecond	UO	UO:0000028	echo planar imaging sequence	90	degree	UO	UO:0000185					2520	Hertz/pixel			BNU_1_0025902 rest	BNU_1_0025884_0025903.tar.gz	1000 Functional Connectomes Project International Neuroimaging Data-Sharing Initiative (FCP/INDI)	doi:10.15387/fcp_indi.corr.bnu1	http://dx.doi.org/10.15387/fcp_indi.corr.bnu1
BNU_1_0025903	Magnetic Resonance Imaging	Siemens 3T TIM Trio	Siemens	3	tesla	UO	UO:0000228	head	12	T2*-weighted echo planar imaging in resting state	282*282*136.4	millimeter	UO	UO:0000016	64*64*33	millimeter	UO	UO:0000016	3.125*3.125*(3.5+0.7)	millimeter	UO	UO:0000016	2000	millisecond	UO	UO:0000028	30	millisecond	UO	UO:0000028	echo planar imaging sequence	90	degree	UO	UO:0000185					2520	Hertz/pixel			BNU_1_0025903 rest	BNU_1_0025884_0025903.tar.gz	1000 Functional Connectomes Project International Neuroimaging Data-Sharing Initiative (FCP/INDI)	doi:10.15387/fcp_indi.corr.bnu1	http://dx.doi.org/10.15387/fcp_indi.corr.bnu1
BNU_1_0025904	Magnetic Resonance Imaging	Siemens 3T TIM Trio	Siemens	3	tesla	UO	UO:0000228	head	12	T2*-weighted echo planar imaging in resting state	282*282*136.4	millimeter	UO	UO:0000016	64*64*33	millimeter	UO	UO:0000016	3.125*3.125*(3.5+0.7)	millimeter	UO	UO:0000016	2000	millisecond	UO	UO:0000028	30	millisecond	UO	UO:0000028	echo planar imaging sequence	90	degree	UO	UO:0000185					2520	Hertz/pixel			BNU_1_0025904 rest	BNU_1_0025904_0025920.tar.gz	1000 Functional Connectomes Project International Neuroimaging Data-Sharing Initiative (FCP/INDI)	doi:10.15387/fcp_indi.corr.bnu1	http://dx.doi.org/10.15387/fcp_indi.corr.bnu1
BNU_1_0025905	Magnetic Resonance Imaging	Siemens 3T TIM Trio	Siemens	3	tesla	UO	UO:0000228	head	12	T2*-weighted echo planar imaging in resting state	282*282*136.4	millimeter	UO	UO:0000016	64*64*33	millimeter	UO	UO:0000016	3.125*3.125*(3.5+0.7)	millimeter	UO	UO:0000016	2000	millisecond	UO	UO:0000028	30	millisecond	UO	UO:0000028	echo planar imaging sequence	90	degree	UO	UO:0000185					2520	Hertz/pixel			BNU_1_0025905 rest	BNU_1_0025904_0025920.tar.gz	1000 Functional Connectomes Project International Neuroimaging Data-Sharing Initiative (FCP/INDI)	doi:10.15387/fcp_indi.corr.bnu1	http://dx.doi.org/10.15387/fcp_indi.corr.bnu1
BNU_1_0025906	Magnetic Resonance Imaging	Siemens 3T TIM Trio	Siemens	3	tesla	UO	UO:0000228	head	12	T2*-weighted echo planar imaging in resting state	282*282*136.4	millimeter	UO	UO:0000016	64*64*33	millimeter	UO	UO:0000016	3.125*3.125*(3.5+0.7)	millimeter	UO	UO:0000016	2000	millisecond	UO	UO:0000028	30	millisecond	UO	UO:0000028	echo planar imaging sequence	90	degree	UO	UO:0000185					2520	Hertz/pixel			BNU_1_0025906 rest	BNU_1_0025904_0025920.tar.gz	1000 Functional Connectomes Project International Neuroimaging Data-Sharing Initiative (FCP/INDI)	doi:10.15387/fcp_indi.corr.bnu1	http://dx.doi.org/10.15387/fcp_indi.corr.bnu1
BNU_1_0025907	Magnetic Resonance Imaging	Siemens 3T TIM Trio	Siemens	3	tesla	UO	UO:0000228	head	12	T2*-weighted echo planar imaging in resting state	282*282*136.4	millimeter	UO	UO:0000016	64*64*33	millimeter	UO	UO:0000016	3.125*3.125*(3.5+0.7)	millimeter	UO	UO:0000016	2000	millisecond	UO	UO:0000028	30	millisecond	UO	UO:0000028	echo planar imaging sequence	90	degree	UO	UO:0000185					2520	Hertz/pixel			BNU_1_0025907 rest	BNU_1_0025904_0025920.tar.gz	1000 Functional Connectomes Project International Neuroimaging Data-Sharing Initiative (FCP/INDI)	doi:10.15387/fcp_indi.corr.bnu1	http://dx.doi.org/10.15387/fcp_indi.corr.bnu1
BNU_1_0025908	Magnetic Resonance Imaging	Siemens 3T TIM Trio	Siemens	3	tesla	UO	UO:0000228	head	12	T2*-weighted echo planar imaging in resting state	282*282*136.4	millimeter	UO	UO:0000016	64*64*33	millimeter	UO	UO:0000016	3.125*3.125*(3.5+0.7)	millimeter	UO	UO:0000016	2000	millisecond	UO	UO:0000028	30	millisecond	UO	UO:0000028	echo planar imaging sequence	90	degree	UO	UO:0000185					2520	Hertz/pixel			BNU_1_0025908 rest	BNU_1_0025904_0025920.tar.gz	1000 Functional Connectomes Project International Neuroimaging Data-Sharing Initiative (FCP/INDI)	doi:10.15387/fcp_indi.corr.bnu1	http://dx.doi.org/10.15387/fcp_indi.corr.bnu1
BNU_1_0025909	Magnetic Resonance Imaging	Siemens 3T TIM Trio	Siemens	3	tesla	UO	UO:0000228	head	12	T2*-weighted echo planar imaging in resting state	282*282*136.4	millimeter	UO	UO:0000016	64*64*33	millimeter	UO	UO:0000016	3.125*3.125*(3.5+0.7)	millimeter	UO	UO:0000016	2000	millisecond	UO	UO:0000028	30	millisecond	UO	UO:0000028	echo planar imaging sequence	90	degree	UO	UO:0000185					2520	Hertz/pixel			BNU_1_0025909 rest	BNU_1_0025904_0025920.tar.gz	1000 Functional Connectomes Project International Neuroimaging Data-Sharing Initiative (FCP/INDI)	doi:10.15387/fcp_indi.corr.bnu1	http://dx.doi.org/10.15387/fcp_indi.corr.bnu1
BNU_1_0025910	Magnetic Resonance Imaging	Siemens 3T TIM Trio	Siemens	3	tesla	UO	UO:0000228	head	12	T2*-weighted echo planar imaging in resting state	282*282*136.4	millimeter	UO	UO:0000016	64*64*33	millimeter	UO	UO:0000016	3.125*3.125*(3.5+0.7)	millimeter	UO	UO:0000016	2000	millisecond	UO	UO:0000028	30	millisecond	UO	UO:0000028	echo planar imaging sequence	90	degree	UO	UO:0000185					2520	Hertz/pixel			BNU_1_0025910 rest	BNU_1_0025904_0025920.tar.gz	1000 Functional Connectomes Project International Neuroimaging Data-Sharing Initiative (FCP/INDI)	doi:10.15387/fcp_indi.corr.bnu1	http://dx.doi.org/10.15387/fcp_indi.corr.bnu1
BNU_1_0025911	Magnetic Resonance Imaging	Siemens 3T TIM Trio	Siemens	3	tesla	UO	UO:0000228	head	12	T2*-weighted echo planar imaging in resting state	282*282*136.4	millimeter	UO	UO:0000016	64*64*33	millimeter	UO	UO:0000016	3.125*3.125*(3.5+0.7)	millimeter	UO	UO:0000016	2000	millisecond	UO	UO:0000028	30	millisecond	UO	UO:0000028	echo planar imaging sequence	90	degree	UO	UO:0000185					2520	Hertz/pixel			BNU_1_0025911 rest	BNU_1_0025904_0025920.tar.gz	1000 Functional Connectomes Project International Neuroimaging Data-Sharing Initiative (FCP/INDI)	doi:10.15387/fcp_indi.corr.bnu1	http://dx.doi.org/10.15387/fcp_indi.corr.bnu1
BNU_1_0025912	Magnetic Resonance Imaging	Siemens 3T TIM Trio	Siemens	3	tesla	UO	UO:0000228	head	12	T2*-weighted echo planar imaging in resting state	282*282*136.4	millimeter	UO	UO:0000016	64*64*33	millimeter	UO	UO:0000016	3.125*3.125*(3.5+0.7)	millimeter	UO	UO:0000016	2000	millisecond	UO	UO:0000028	30	millisecond	UO	UO:0000028	echo planar imaging sequence	90	degree	UO	UO:0000185					2520	Hertz/pixel			BNU_1_0025912 rest	BNU_1_0025904_0025920.tar.gz	1000 Functional Connectomes Project International Neuroimaging Data-Sharing Initiative (FCP/INDI)	doi:10.15387/fcp_indi.corr.bnu1	http://dx.doi.org/10.15387/fcp_indi.corr.bnu1
BNU_1_0025913	Magnetic Resonance Imaging	Siemens 3T TIM Trio	Siemens	3	tesla	UO	UO:0000228	head	12	T2*-weighted echo planar imaging in resting state	282*282*136.4	millimeter	UO	UO:0000016	64*64*33	millimeter	UO	UO:0000016	3.125*3.125*(3.5+0.7)	millimeter	UO	UO:0000016	2000	millisecond	UO	UO:0000028	30	millisecond	UO	UO:0000028	echo planar imaging sequence	90	degree	UO	UO:0000185					2520	Hertz/pixel			BNU_1_0025913 rest	BNU_1_0025904_0025920.tar.gz	1000 Functional Connectomes Project International Neuroimaging Data-Sharing Initiative (FCP/INDI)	doi:10.15387/fcp_indi.corr.bnu1	http://dx.doi.org/10.15387/fcp_indi.corr.bnu1
BNU_1_0025914	Magnetic Resonance Imaging	Siemens 3T TIM Trio	Siemens	3	tesla	UO	UO:0000228	head	12	T2*-weighted echo planar imaging in resting state	282*282*136.4	millimeter	UO	UO:0000016	64*64*33	millimeter	UO	UO:0000016	3.125*3.125*(3.5+0.7)	millimeter	UO	UO:0000016	2000	millisecond	UO	UO:0000028	30	millisecond	UO	UO:0000028	echo planar imaging sequence	90	degree	UO	UO:0000185					2520	Hertz/pixel			BNU_1_0025914 rest	BNU_1_0025904_0025920.tar.gz	1000 Functional Connectomes Project International Neuroimaging Data-Sharing Initiative (FCP/INDI)	doi:10.15387/fcp_indi.corr.bnu1	http://dx.doi.org/10.15387/fcp_indi.corr.bnu1
BNU_1_0025915	Magnetic Resonance Imaging	Siemens 3T TIM Trio	Siemens	3	tesla	UO	UO:0000228	head	12	T2*-weighted echo planar imaging in resting state	282*282*136.4	millimeter	UO	UO:0000016	64*64*33	millimeter	UO	UO:0000016	3.125*3.125*(3.5+0.7)	millimeter	UO	UO:0000016	2000	millisecond	UO	UO:0000028	30	millisecond	UO	UO:0000028	echo planar imaging sequence	90	degree	UO	UO:0000185					2520	Hertz/pixel			BNU_1_0025915 rest	BNU_1_0025904_0025920.tar.gz	1000 Functional Connectomes Project International Neuroimaging Data-Sharing Initiative (FCP/INDI)	doi:10.15387/fcp_indi.corr.bnu1	http://dx.doi.org/10.15387/fcp_indi.corr.bnu1
BNU_1_0025916	Magnetic Resonance Imaging	Siemens 3T TIM Trio	Siemens	3	tesla	UO	UO:0000228	head	12	T2*-weighted echo planar imaging in resting state	282*282*136.4	millimeter	UO	UO:0000016	64*64*33	millimeter	UO	UO:0000016	3.125*3.125*(3.5+0.7)	millimeter	UO	UO:0000016	2000	millisecond	UO	UO:0000028	30	millisecond	UO	UO:0000028	echo planar imaging sequence	90	degree	UO	UO:0000185					2520	Hertz/pixel			BNU_1_0025916 rest	BNU_1_0025904_0025920.tar.gz	1000 Functional Connectomes Project International Neuroimaging Data-Sharing Initiative (FCP/INDI)	doi:10.15387/fcp_indi.corr.bnu1	http://dx.doi.org/10.15387/fcp_indi.corr.bnu1
BNU_1_0025917	Magnetic Resonance Imaging	Siemens 3T TIM Trio	Siemens	3	tesla	UO	UO:0000228	head	12	T2*-weighted echo planar imaging in resting state	282*282*136.4	millimeter	UO	UO:0000016	64*64*33	millimeter	UO	UO:0000016	3.125*3.125*(3.5+0.7)	millimeter	UO	UO:0000016	2000	millisecond	UO	UO:0000028	30	millisecond	UO	UO:0000028	echo planar imaging sequence	90	degree	UO	UO:0000185					2520	Hertz/pixel			BNU_1_0025917 rest	BNU_1_0025904_0025920.tar.gz	1000 Functional Connectomes Project International Neuroimaging Data-Sharing Initiative (FCP/INDI)	doi:10.15387/fcp_indi.corr.bnu1	http://dx.doi.org/10.15387/fcp_indi.corr.bnu1
BNU_1_0025918	Magnetic Resonance Imaging	Siemens 3T TIM Trio	Siemens	3	tesla	UO	UO:0000228	head	12	T2*-weighted echo planar imaging in resting state	282*282*136.4	millimeter	UO	UO:0000016	64*64*33	millimeter	UO	UO:0000016	3.125*3.125*(3.5+0.7)	millimeter	UO	UO:0000016	2000	millisecond	UO	UO:0000028	30	millisecond	UO	UO:0000028	echo planar imaging sequence	90	degree	UO	UO:0000185					2520	Hertz/pixel			BNU_1_0025918 rest	BNU_1_0025904_0025920.tar.gz	1000 Functional Connectomes Project International Neuroimaging Data-Sharing Initiative (FCP/INDI)	doi:10.15387/fcp_indi.corr.bnu1	http://dx.doi.org/10.15387/fcp_indi.corr.bnu1
BNU_1_0025919	Magnetic Resonance Imaging	Siemens 3T TIM Trio	Siemens	3	tesla	UO	UO:0000228	head	12	T2*-weighted echo planar imaging in resting state	282*282*136.4	millimeter	UO	UO:0000016	64*64*33	millimeter	UO	UO:0000016	3.125*3.125*(3.5+0.7)	millimeter	UO	UO:0000016	2000	millisecond	UO	UO:0000028	30	millisecond	UO	UO:0000028	echo planar imaging sequence	90	degree	UO	UO:0000185					2520	Hertz/pixel			BNU_1_0025919 rest	BNU_1_0025904_0025920.tar.gz	1000 Functional Connectomes Project International Neuroimaging Data-Sharing Initiative (FCP/INDI)	doi:10.15387/fcp_indi.corr.bnu1	http://dx.doi.org/10.15387/fcp_indi.corr.bnu1
BNU_1_0025920	Magnetic Resonance Imaging	Siemens 3T TIM Trio	Siemens	3	tesla	UO	UO:0000228	head	12	T2*-weighted echo planar imaging in resting state	282*282*136.4	millimeter	UO	UO:0000016	64*64*33	millimeter	UO	UO:0000016	3.125*3.125*(3.5+0.7)	millimeter	UO	UO:0000016	2000	millisecond	UO	UO:0000028	30	millisecond	UO	UO:0000028	echo planar imaging sequence	90	degree	UO	UO:0000185					2520	Hertz/pixel			BNU_1_0025920 rest	BNU_1_0025904_0025920.tar.gz	1000 Functional Connectomes Project International Neuroimaging Data-Sharing Initiative (FCP/INDI)	doi:10.15387/fcp_indi.corr.bnu1	http://dx.doi.org/10.15387/fcp_indi.corr.bnu1
